# Supplementary material for: Virus diversity and activity is driven by snowmelt and host dynamics in a high-altitude watershed soil ecosystem
Source: Microbiome. 2023 Oct 27;11:237. doi: 10.1186/s40168-023-01666-z (PMC10604447; doi:10.1186/s40168-023-01666-z)
Supplement: Supplementary file 3 — Additional file 2: Supplementary Table 1. Description of the 46 IMG metagenomes and 43 metatranscriptomes (related to Fig. 1A). Supplementary Table 2. Metadata for all the East River Watershed soil samples (related to Fig. 1A). Supplementary Table 3. DNA vOTU table with RPKM for each vOTU by sample, contig information, taxonomy and host prediction (related to Fig. 1C). Supplementary Table 4. RNA vOTU table with RPKM for each vOTU by sample, contig information, taxonomy and host prediction (related to Fig. 1D). Supplementary Table 5. Detailed information of RNA vOTUs linking RdRP Set 1 (related to Fig. 2). Viral taxonomy is based on Coat protein (CP) from Callanan et al., (2020) [80] and RdRP marker genes. "Putative_Viral_order", "Putative_Viral_family", "Putative_host" columns are based on predictions made with a custom script (See Materials). Supplementary Table 6. Detailed information of RNA vOTUs linking RdRP Set 2 (related to Suplementary Fig. 1). "Putative_Viral_order", "Putative_Viral_family", "Putative_host" columns are based on predictions made with a custom script (See Materials). Supplementary Table 7. Detailed information of RNA vOTUs linking RdRP Set 3 (related to Suplementary Fig. 1). "Putative_Viral_order", "Putative_Viral_family", "Putative_host" columns are based on predictions made with a custom script (See Materials). Supplementary Table 8. Detailed information of RNA vOTUs linking RdRP Set 4 (related to Suplementary Fig. 1)."Putative_Viral_order", "Putative_Viral_family", "Putative_host" columns are based on predictions made with a custom script (See Materials). Supplementary Table 9. Detailed information of RNA vOTUs linking RdRP Set 5 (related to Suplementary Fig. 1). "Putative_Viral_order", "Putative_Viral_family", "Putative_host" columns are based on predictions made with a custom script (See Materials). Supplementary Table 10. Output table generated by vConTACT2 analysis with all the taxonomic information to reference genomes, as well as all [file 40168_2023_1666_MOESM2_ESM.xlsx]

## Sheet: Sheet1
Sheet	Description
Supplementary Table S1	Description of the 46 IMG metagenomes and 43 metatranscriptomes (related to Figure 1A).
Supplementary Table S2	Metadata for all the East River Watershed soil samples (related to Figure 1A).
Supplementary Table S3	DNA vOTU table with RPKM for each vOTU by sample, contig information, taxonomy and host prediction (related to Figure 1C).
Supplementary Table S4	RNA vOTU table with RPKM for each vOTU by sample, contig information, taxonomy and host prediction (related to Figure 1D).
Supplementary Table S5	Detailed information of RNA vOTUs linking RdRP Set 1 (related to Figure 2). Viral taxonomy is based on Coat protein (CP) from Callanan et al., (2020) and RdRP marker genes. "Putative_Viral_order", "Putative_Viral_family", "Putative_host" columns are based on predictions made with a custom script (See Materials).
Supplementary Table S6	Detailed information of RNA vOTUs linking RdRP Set 2 (related to Suplementary Figure 1). "Putative_Viral_order", "Putative_Viral_family", "Putative_host" columns are based on predictions made with a custom script (See Materials).
Supplementary Table S7	Detailed information of RNA vOTUs linking RdRP Set 3 (related to Suplementary Figure 1). "Putative_Viral_order", "Putative_Viral_family", "Putative_host" columns are based on predictions made with a custom script (See Materials).
Supplementary Table S8	Detailed information of RNA vOTUs linking RdRP Set 4 (related to Suplementary Figure 1)."Putative_Viral_order", "Putative_Viral_family", "Putative_host" columns are based on predictions made with a custom script (See Materials).
Supplementary Table S9	Detailed information of RNA vOTUs linking RdRP Set 5 (related to Suplementary Figure 1). "Putative_Viral_order", "Putative_Viral_family", "Putative_host" columns are based on predictions made with a custom script (See Materials).
Supplementary Table S10	Output table generated by vConTACT2 analysis with all the taxonomic information to reference genomes, as well as all the clustering information (related to Figure 1C).
Supplementary Table S11	UNIFRAC distances between this study and environmental studies (related to Figure 2C). “Hillary” dataset was described in Hillary et al., (2022), “Starr” was described in Starr et al., (2019), "Callanan" was described in Callanan et al., (2020), and "Wolf" was described in Wolf et al., (2021).
Supplementary Table S12	PERMANOVA testing of contribution of season, depth and location on total DNA and RNA viral community and active DNA and RNA viral community (related to Figure 3BCD)
Supplementary Table S13	Significance of changes in total and active DNA and RNA vOTU abundance between months by ANOVA and post-hoc tests (related to Figure 3EFG)
Supplementary Table S14	Functional annotation of protein families against PHROGS database (related to Figure 4C).
Supplementary Table S15	Informations (RPKM for each vOTU by sample, contig information, taxonomy and host prediction) of active DNA vOTUs exhibiting significant changes in abundance (n = 144) determined by STAMP analyses presented in Table S13 (related to Figure 5A).
Supplementary Table S16	Ecological strategies assigned to archaeal and bacterial OTUs from Sorensen et al., (2020)

## Sheet: Table S1
Lab_ID_LBNL	IGSN	Latitude	Longitude	Block	Plot	Replicate	Topographic_Position	Depth_Increment	Date_Collected	MetaG IMG Taxon_oid	MetaG JGI Spid	MetaG SRA Id	Raw reads	Raw bp	Filtered reads	Filtered bp	MetaT IMG Taxon_oid	MetaT JGI Spid	MetaT SRA Id	Raw reads	Raw bp	Filtered reads	Filtered bp	# reads rRNA (metaT)
115	IEWFS0001	38.9172	-106.956	A	A1	2	Snow_Pit_A1	0-5 cm	3/7/2017	3300028705	1196574	SRP184857	144704582	21850391882	142786466	21408184772	3300034448	1238163	SRP259842	190908832	28827233632	20076110	2988755306	170293986
116	IEWFS0002	38.9172	-106.956	A	A1	2	Snow_Pit_A1	5-15 cm	3/7/2017	3300028881	1196575	SRP184858	171491250	25895178750	170121216	25504528842	3300034680	1238164	SRP259843	105072924	15866011524	22900076	3389280433	82077032
118	IEWFS0004	38.9204	-106.948	B	B1	1	Snow_Pit_B1	0-5 cm	3/7/2017	3300028709	1196577	SRP184860	121502002	18346802302	120562180	18072528224	3300035021	1238166	SRP248605	151271022	22841924322	145211662	21218094840	5242948
119	IEWFS0005	38.9204	-106.948	B	B1	1	Snow_Pit_B1	5-15 cm	3/7/2017	3300028768	1196578	SRP184865	150993192	22799971992	149314594	22386152524	3300034447	1238167	SRP259845	33618552	5076401352	9974544	1485696237	23582082
121	IEWFS0007	38.9204	-106.948	B	B1	2	Snow_Pit_B1	0-5 cm	3/7/2017	3300028784	1196580	SRP184864	192308080	29038520080	189674582	28436681488	3300034681	1238169	SRP259852	195785322	29563583622	32155236	4796447273	163508822
122	IEWFS0008	38.9204	-106.948	B	B1	2	Snow_Pit_B1	5-15 cm	3/7/2017	3300028790	1196581	SRP184859	122651300	18520346300	121206068	18172041940	3300035098	1238170	SRP248613	139251868	21027032068	134759262	19697877237	3668680
123	IEWFS0009	38.9204	-106.948	B	B1	2	Snow_Pit_B1	15 cm +	3/7/2017	3300028799	1196582	SRP184862	183525702	27712381002	181409736	27196792272	3300034644	1238171	SRP259851	179518960	27107362960	46216318	6890418766	133118214
139	IEWFS000C	38.9203	-106.949	A	A1	1	Snow PitA1	0-5 cm	5/9/2017	3300028712	1196583	SRP184861	145547088	21977610288	144468726	21657763904	3300031505	1202972	SRP256956	172145346	25993947246	24894428	3696207928	147152970
140	IEWFS000D	38.9203	-106.949	A	A1	2	Snow PitA1	5-15 cm	5/9/2017	3300028876	1196584	SRP184869	187701026	28342854926	185752206	27840672534	3300031124	1202973	SRP256959	169129282	25538521582	24703054	3683385182	144320686
141	IEWFS000E	38.9203	-106.949	A	A1	3	Snow PitA1	15 cm +	5/9/2017	3300028796	1196585	SRP184872	174318312	26322065112	170323848	25535879504	3300030831	1202974	SRP256963	196855922	29725244222	13172876	1951232042	183385154
142	IEWFS000F	38.9205	-106.948	B	B1	1	Snow PitB1	0-5 cm	5/9/2017	3300028778	1196586	SRP184873	215778940	32582619940	212985292	31930678389	3300030994	1202975	SRP256958	139716430	21097180930	11310950	1663923896	128189796
143	IEWFS000G	38.9205	-106.948	B	B1	2	Snow PitB1	5-15 cm	5/9/2017	3300028875	1196587	SRP184871	187657578	28336294278	182004414	27286809722	3300030986	1202976	SRP256961	191541742	28922803042	14068888	2094031424	177301092
144	IEWFS000H	38.9205	-106.948	B	B1	3	Snow PitB1	15 cm +	5/9/2017	3300028791	1196588	SRP184878	149808390	22621066890	148451556	22258499770	3300030987	1202977	SRP256962	188567984	28473765584	21438134	3191292109	167021566
148	IEWFS000L	38.9205	-106.948	B	B1	1	Snow PitB1	0-5 cm	5/9/2017	3300028707	1196589	SRP184875	133172332	20109022132	131089482	19654061102	3300031423	1203901	SRP262647	201595038	30440850738	22343648	3317498642	178869702
149	IEWFS000M	38.9205	-106.948	B	B1	2	Snow PitB1	5-15 cm	5/9/2017	3300028811	1196590	SRP184877	203841312	30780038112	201750576	30245274808	3300030990	1203902	SRP262643	152156830	22975681330	65633402	9827780057	86447458
150	IEWFS000N	38.9205	-106.948	B	B1	3	Snow PitB1	15 cm +	5/9/2017	3300028711	1196591	SRP184879	127637086	19273199986	126465496	18960083175	3300031424	1203903	SRP256971	179009228	27030393428	31158196	4641391982	147631918
151	IEWFS000O	38.9206	-106.949	C	C1	1	Snow PitC1	0-5 cm	5/9/2017	3300028810	1196592	SRP184876	198478738	29970289438	197157606	29560978060	3300031100	1203904	SRP256981	147440720	22263548720	21998524	3288422516	125360406
152	IEWFS000P	38.9206	-106.949	C	C1	2	Snow PitC1	5-15 cm	5/9/2017	3300028708	1196593	SRP184874	142157926	21465846826	139351438	20893283258	3300031099	1203905	SRP256979	201775308	30468071508	82796462	12387455894	118185886
153	IEWFS000Q	38.9206	-106.949	C	C1	3	Snow PitC1	15 cm +	5/9/2017	3300028819	1196594	SRP184880	249591942	37688383242	244678844	36685347812	3300031125	1203906	SRP256980	184572306	27870418206	16516712	2461031889	167955654
157	IEWFS000R	38.9206	-106.949	C	C1	1	Snow PitC1	0-5 cm	5/9/2017	3300028754	1196595	SRP184886	163381996	24670681396	161797718	24258237722	3300030988	1203907	SRP256982	175175778	26451542478	75675844	11306882363	99373662
158	IEWFS000S	38.9206	-106.949	C	C1	2	Snow PitC1	5-15 cm	5/9/2017	3300028717	1196596	SRP184883	142703582	21548240882	141061182	21147830044	3300031095	1203908	SRP256984	175750070	26538260570	43040510	6336366680	132615456
159	IEWFS000T	38.9206	-106.949	C	C1	3	Snow PitC1	15 cm +	5/9/2017	3300028793	1196597	SRP184884	158064238	23867699938	156315320	23436089486	3300031081	1203909	SRP256988	157236674	23742737774	21412010	3200745275	135746586
181	IEWFS000U	38.9203	-106.949	A	A2	2	Downslope	0-5 cm	6/9/2017	3300028880	1196598	SRP184885	198803992	30019402792	196239556	29421721538	3300031422	1203910	SRP256987	151590088	22890103288	21696840	3244095340	129777408
182	IEWFS000V	38.9203	-106.949	A	A2	2	Downslope	5-15 cm	6/9/2017	3300028719	1196599	SRP184887	157346662	23759345962	154935684	23228240622	3300031114	1203911	SRP256997	249093862	37613173162	138952408	20786044341	110010238
183	IEWFS000W	38.9203	-106.949	A	A2	2	Downslope	15 cm +	6/9/2017	3300028814	1196600	SRP184892	237339754	35838302854	233191282	34961144170	3300031097	1203912	SRP257004	153373370	23159378870	20970550	3137735240	132324258
184	IEWFS000X	38.9203	-106.948	B	B1	1	Upslope	0-5 cm	6/9/2017	3300028713	1196601	SRP184890	141230710	21325837210	139998172	20987818540	3300031058	1203913	SRP256999	236309606	35682750506	173498978	25969691228	62625394
185	IEWFS000Y	38.9203	-106.948	B	B1	1	Upslope	5-15 cm	6/9/2017	3300028885	1196602	SRP184891	220317176	33267893576	218589514	32771435996	3300030993	1203914	SRP257000	163121774	24631387874	67658744	10121851739	95092264
186	IEWFS000Z	38.9203	-106.948	B	B1	1	Upslope	15 cm +	6/9/2017	3300028807	1196603	SRP184889	177767648	26842914848	170867782	25619064862	3300031098	1203915	SRP257001	202395586	30561733486	21006358	3131236596	181278498
193	IEWFS0010	38.9204	-106.948	B	B2	2	Downslope	0-5 cm	6/9/2017	3300028782	1196604	SRP184893	155214716	23437422116	154432502	23153794582	3300031082	1203916	SRP257002	186142174	28107468274	43753924	6524375307	142284240
194	IEWFS0011	38.9204	-106.948	B	B2	2	Downslope	5-15 cm	6/9/2017	3300028718	1196605	SRP184900	146677072	22148237872	143821382	21563017898	3300031096	1203917	SRP257003	175947656	26568096056	42381702	6324567677	133458678
195	IEWFS0012	38.9204	-106.948	B	B2	2	Downslope	15 cm +	6/9/2017	3300028884	1196606	SRP184898	190667100	28790732100	189030186	28341332048	3300031421	1203918	SRP257009	174263682	26313815982	123402942	18473448035	50754156
196	IEWFS0013	38.9204	-106.949	C	C1	1	Upslope	0-5 cm	6/9/2017	3300028714	1196607	SRP184899	152265702	22992121002	149509164	22416653928	3300031123	1203919	SRP257015	206766756	31221780156	66609992	9901827094	140035020
197	IEWFS0014	38.9204	-106.949	C	C1	1	Upslope	5-15 cm	6/9/2017	3300028824	1196608	SRP184905	255068150	38515290650	251017288	37635792658	3300030989	1203920	SRP257013	172168772	25997484572	33501564	5017339193	138541370
198	IEWFS0015	38.9204	-106.949	C	C1	1	Upslope	15 cm +	6/9/2017	3300028716	1196609	SRP184897	137407538	20748538238	136154366	20414631160	3300031093	1203921	SRP257014	199561036	30133716436	168826784	25256206659	30617978
202	IEWFS0016	38.9204	-106.949	C	C2	2	Upslope	0-5 cm	6/9/2017	3300028828	1196610	SRP184904	305979906	46202965806	304202982	45611714170	3300030904	1203922	SRP257010	126011602	19027751902	34245552	5121878970	91686726
203	IEWFS0017	38.9204	-106.949	C	C2	2	Upslope	5-15 cm	6/9/2017	3300028715	1196611	SRP184896	133779538	20200710238	132897156	19924843438	3300031094	1203923	SRP257016	221846388	33498804588	81230956	12145174216	140490432
204	IEWFS0018	38.9204	-106.949	C	C2	2	Upslope	15 cm +	6/9/2017	3300028872	1196612	SRP184901	185287178	27978363878	183038972	27444571438	3300030905	1203924	SRP257017	156076016	23567478416	80221414	11961742093	75763464
355	IEWFS0019	38.9203	-106.949	A	A2	1	Upslope	0-5 cm	9/15/2017	3300028721	1196613	SRP184902	146511708	22123267908	144631664	21683855940	3300031091	1203925	SRP257021	204603668	30895153868	128367222	19175773753	76119704
356	IEWFS001A	38.9203	-106.949	A	A2	1	Upslope	5-15	9/15/2017	3300028755	1196614	SRP184903	169122528	25537501728	168093570	25200797144	3300030902	1203926	SRP257023	148953292	22491947092	64451400	9631100638	84425544
357	IEWFS001B	38.9203	-106.949	A	A2	1	Upslope	15 cm +	9/15/2017	3300028720	1196615	SRP184907	142512554	21519395654	141121922	21158546398	3300030829	1203927	SRP257024	218590334	33007140434	43290208	6450652511	175195776
367	IEWFS001C	38.9204	-106.948	B	B2	1	Upslope	0-5 cm	9/15/2017	3300028744	1196616	SRP184910	174066406	26284027306	172347846	25840390954	3300031092	1203928	SRP257022	168377556	25425010956	102247926	15304189363	66046836
368	IEWFS001D	38.9204	-106.948	B	B2	1	Upslope	5-15	9/15/2017	3300028722	1196617	SRP184909	149098466	22513868366	147497106	22114452524	3300030830	1203929	SRP257026	196486436	29669451836	28784376	4288978541	167557904
369	IEWFS001E	38.9204	-106.948	B	B2	1	Upslope	15 cm +	9/15/2017	3300028771	1196618	SRP184908	195200732	29475310532	192624972	28879227790	3300030903	1203930	SRP257025	147935936	22338326336	71536540	10683522453	76326436
379	IEWFS001F	38.9205	-106.949	C	C2	1	Upslope	0-5 cm	9/15/2017	3300028704	1196619	SRP184912	121349626	18323793526	118698824	17797562352	NA	NA	NA	NA	NA	NA	NA	NA
380	IEWFS001G	38.9205	-106.949	C	C2	1	Upslope	5-15	9/15/2017	3300028710	1196620	SRP184911	140984206	21288615106	139398956	20901055338	NA	NA	NA	NA	NA	NA	NA	NA
381	IEWFS001H	38.9205	-106.949	C	C2	1	Upslope	15 cm +	9/15/2017	3300028787	1196621	SRP184913	135494956	20459738356	134581936	20177325322	NA	NA	NA	NA	NA	NA	NA	NA

## Sheet: Table S2
Lab_ID_LBNL	IGSN	Material	Sample description	Collection method	Collection method description	Latitude	Longitude	Primary physiographic feature	Location description	Field program/cruise	Collector/Chief Scientist	Collection date	Depth in core (min)	Depth in core (max)	Depth Scale	Country	State/Province	County
115	IEWFS0001	Soil	Soil cores that were collected seasonally during autumn, winter, snowmelt, and spring at a high altitude field site which is predominately montane meadow	Manual>Hammer	Soil cores were collected using soil bulk density corer attached to a slide hammer	38.917216053	-106.956	Mountain	East River Watershed, Colorado The East River is a snow‐dominated, headwater basin of the Upper Colorado River Basin located in the western United States.	Watershed Function SFA	Patrick Sorensen, Eoin Brodie, Ken Williams, Susan Hubbard	2017-03-07	0	5	cm	United States	CO	Gunnison County
116	IEWFS0002	Soil	Soil cores that were collected seasonally during autumn, winter, snowmelt, and spring at a high altitude field site which is predominately montane meadow	Manual>Hammer	Soil cores were collected using soil bulk density corer attached to a slide hammer	38.917216053	-106.955994698	Mountain	East River Watershed, Colorado The East River is a snow‐dominated, headwater basin of the Upper Colorado River Basin located in the western United States.	Watershed Function SFA	Patrick Sorensen, Eoin Brodie, Ken Williams, Susan Hubbard	2017-03-07	5	15	cm	United States	CO	Gunnison County
118	IEWFS0004	Soil	Soil cores that were collected seasonally during autumn, winter, snowmelt, and spring at a high altitude field site which is predominately montane meadow	Manual>Hammer	Soil cores were collected using soil bulk density corer attached to a slide hammer	38.920399525	-106.948286972	Mountain	East River Watershed, Colorado The East River is a snow‐dominated, headwater basin of the Upper Colorado River Basin located in the western United States.	Watershed Function SFA	Patrick Sorensen, Eoin Brodie, Ken Williams, Susan Hubbard	2017-03-07	0	5	cm	United States	CO	Gunnison County
119	IEWFS0005	Soil	Soil cores that were collected seasonally during autumn, winter, snowmelt, and spring at a high altitude field site which is predominately montane meadow	Manual>Hammer	Soil cores were collected using soil bulk density corer attached to a slide hammer	38.920399525	-106.948286972	Mountain	East River Watershed, Colorado The East River is a snow‐dominated, headwater basin of the Upper Colorado River Basin located in the western United States.	Watershed Function SFA	Patrick Sorensen, Eoin Brodie, Ken Williams, Susan Hubbard	2017-03-07	5	15	cm	United States	CO	Gunnison County
121	IEWFS0007	Soil	Soil cores that were collected seasonally during autumn, winter, snowmelt, and spring at a high altitude field site which is predominately montane meadow	Manual>Hammer	Soil cores were collected using soil bulk density corer attached to a slide hammer	38.920405996	-106.948286622	Mountain	East River Watershed, Colorado The East River is a snow‐dominated, headwater basin of the Upper Colorado River Basin located in the western United States.	Watershed Function SFA	Patrick Sorensen, Eoin Brodie, Ken Williams, Susan Hubbard	2017-03-07	0	5	cm	United States	CO	Gunnison County
122	IEWFS0008	Soil	Soil cores that were collected seasonally during autumn, winter, snowmelt, and spring at a high altitude field site which is predominately montane meadow	Manual>Hammer	Soil cores were collected using soil bulk density corer attached to a slide hammer	38.920405996	-106.948286622	Mountain	East River Watershed, Colorado The East River is a snow‐dominated, headwater basin of the Upper Colorado River Basin located in the western United States.	Watershed Function SFA	Patrick Sorensen, Eoin Brodie, Ken Williams, Susan Hubbard	2017-03-07	5	15	cm	United States	CO	Gunnison County
123	IEWFS0009	Soil	Soil cores that were collected seasonally during autumn, winter, snowmelt, and spring at a high altitude field site which is predominately montane meadow	Manual>Hammer	Soil cores were collected using soil bulk density corer attached to a slide hammer	38.920405996	-106.948286622	Mountain	East River Watershed, Colorado The East River is a snow‐dominated, headwater basin of the Upper Colorado River Basin located in the western United States.	Watershed Function SFA	Patrick Sorensen, Eoin Brodie, Ken Williams, Susan Hubbard	2017-03-07	15		cm	United States	CO	Gunnison County
139	IEWFS000C	Soil	Soil cores that were collected seasonally during autumn, winter, snowmelt, and spring at a high altitude field site which is predominately montane meadow	Manual>Hammer	Soil cores were collected using soil bulk density corer attached to a slide hammer	38.920281155	-106.948918934	Mountain	East River Watershed, Colorado The East River is a snow‐dominated, headwater basin of the Upper Colorado River Basin located in the western United States.	Watershed Function SFA	Patrick Sorensen, Eoin Brodie, Ken Williams, Susan Hubbard	2017-05-09	0	5	cm	United States	CO	Gunnison County
140	IEWFS000D	Soil	Soil cores that were collected seasonally during autumn, winter, snowmelt, and spring at a high altitude field site which is predominately montane meadow	Manual>Hammer	Soil cores were collected using soil bulk density corer attached to a slide hammer	38.920281155	-106.948918934	Mountain	East River Watershed, Colorado The East River is a snow‐dominated, headwater basin of the Upper Colorado River Basin located in the western United States.	Watershed Function SFA	Patrick Sorensen, Eoin Brodie, Ken Williams, Susan Hubbard	2017-05-09	5	15	cm	United States	CO	Gunnison County
141	IEWFS000E	Soil	Soil cores that were collected seasonally during autumn, winter, snowmelt, and spring at a high altitude field site which is predominately montane meadow	Manual>Hammer	Soil cores were collected using soil bulk density corer attached to a slide hammer	38.920281155	-106.948918934	Mountain	East River Watershed, Colorado The East River is a snow‐dominated, headwater basin of the Upper Colorado River Basin located in the western United States.	Watershed Function SFA	Patrick Sorensen, Eoin Brodie, Ken Williams, Susan Hubbard	2017-05-09	15		cm	United States	CO	Gunnison County
142	IEWFS000F	Soil	Soil cores that were collected seasonally during autumn, winter, snowmelt, and spring at a high altitude field site which is predominately montane meadow	Manual>Hammer	Soil cores were collected using soil bulk density corer attached to a slide hammer	38.920457660	-106.948452785	Mountain	East River Watershed, Colorado The East River is a snow‐dominated, headwater basin of the Upper Colorado River Basin located in the western United States.	Watershed Function SFA	Patrick Sorensen, Eoin Brodie, Ken Williams, Susan Hubbard	2017-05-09	0	5	cm	United States	CO	Gunnison County
143	IEWFS000G	Soil	Soil cores that were collected seasonally during autumn, winter, snowmelt, and spring at a high altitude field site which is predominately montane meadow	Manual>Hammer	Soil cores were collected using soil bulk density corer attached to a slide hammer	38.920457660	-106.948452785	Mountain	East River Watershed, Colorado The East River is a snow‐dominated, headwater basin of the Upper Colorado River Basin located in the western United States.	Watershed Function SFA	Patrick Sorensen, Eoin Brodie, Ken Williams, Susan Hubbard	2017-05-09	5	15	cm	United States	CO	Gunnison County
144	IEWFS000H	Soil	Soil cores that were collected seasonally during autumn, winter, snowmelt, and spring at a high altitude field site which is predominately montane meadow	Manual>Hammer	Soil cores were collected using soil bulk density corer attached to a slide hammer	38.920457660	-106.948452785	Mountain	East River Watershed, Colorado The East River is a snow‐dominated, headwater basin of the Upper Colorado River Basin located in the western United States.	Watershed Function SFA	Patrick Sorensen, Eoin Brodie, Ken Williams, Susan Hubbard	2017-05-09	15		cm	United States	CO	Gunnison County
148	IEWFS000L	Soil	Soil cores that were collected seasonally during autumn, winter, snowmelt, and spring at a high altitude field site which is predominately montane meadow	Manual>Hammer	Soil cores were collected using soil bulk density corer attached to a slide hammer	38.920457660	-106.948452785	Mountain	East River Watershed, Colorado The East River is a snow‐dominated, headwater basin of the Upper Colorado River Basin located in the western United States.	Watershed Function SFA	Patrick Sorensen, Eoin Brodie, Ken Williams, Susan Hubbard	2017-05-09	0	5	cm	United States	CO	Gunnison County
149	IEWFS000M	Soil	Soil cores that were collected seasonally during autumn, winter, snowmelt, and spring at a high altitude field site which is predominately montane meadow	Manual>Hammer	Soil cores were collected using soil bulk density corer attached to a slide hammer	38.920457660	-106.948452785	Mountain	East River Watershed, Colorado The East River is a snow‐dominated, headwater basin of the Upper Colorado River Basin located in the western United States.	Watershed Function SFA	Patrick Sorensen, Eoin Brodie, Ken Williams, Susan Hubbard	2017-05-09	5	15	cm	United States	CO	Gunnison County
150	IEWFS000N	Soil	Soil cores that were collected seasonally during autumn, winter, snowmelt, and spring at a high altitude field site which is predominately montane meadow	Manual>Hammer	Soil cores were collected using soil bulk density corer attached to a slide hammer	38.920457660	-106.948452785	Mountain	East River Watershed, Colorado The East River is a snow‐dominated, headwater basin of the Upper Colorado River Basin located in the western United States.	Watershed Function SFA	Patrick Sorensen, Eoin Brodie, Ken Williams, Susan Hubbard	2017-05-09	15		cm	United States	CO	Gunnison County
151	IEWFS000O	Soil	Soil cores that were collected seasonally during autumn, winter, snowmelt, and spring at a high altitude field site which is predominately montane meadow	Manual>Hammer	Soil cores were collected using soil bulk density corer attached to a slide hammer	38.920576363	-106.948748019	Mountain	East River Watershed, Colorado The East River is a snow‐dominated, headwater basin of the Upper Colorado River Basin located in the western United States.	Watershed Function SFA	Patrick Sorensen, Eoin Brodie, Ken Williams, Susan Hubbard	2017-05-09	0	5	cm	United States	CO	Gunnison County
152	IEWFS000P	Soil	Soil cores that were collected seasonally during autumn, winter, snowmelt, and spring at a high altitude field site which is predominately montane meadow	Manual>Hammer	Soil cores were collected using soil bulk density corer attached to a slide hammer	38.920576363	-106.948748019	Mountain	East River Watershed, Colorado The East River is a snow‐dominated, headwater basin of the Upper Colorado River Basin located in the western United States.	Watershed Function SFA	Patrick Sorensen, Eoin Brodie, Ken Williams, Susan Hubbard	2017-05-09	5	15	cm	United States	CO	Gunnison County
153	IEWFS000Q	Soil	Soil cores that were collected seasonally during autumn, winter, snowmelt, and spring at a high altitude field site which is predominately montane meadow	Manual>Hammer	Soil cores were collected using soil bulk density corer attached to a slide hammer	38.920576363	-106.948748019	Mountain	East River Watershed, Colorado The East River is a snow‐dominated, headwater basin of the Upper Colorado River Basin located in the western United States.	Watershed Function SFA	Patrick Sorensen, Eoin Brodie, Ken Williams, Susan Hubbard	2017-05-09	15		cm	United States	CO	Gunnison County
157	IEWFS000R	Soil	Soil cores that were collected seasonally during autumn, winter, snowmelt, and spring at a high altitude field site which is predominately montane meadow	Manual>Hammer	Soil cores were collected using soil bulk density corer attached to a slide hammer	38.920576363	-106.948748019	Mountain	East River Watershed, Colorado The East River is a snow‐dominated, headwater basin of the Upper Colorado River Basin located in the western United States.	Watershed Function SFA	Patrick Sorensen, Eoin Brodie, Ken Williams, Susan Hubbard	2017-05-09	0	5	cm	United States	CO	Gunnison County
158	IEWFS000S	Soil	Soil cores that were collected seasonally during autumn, winter, snowmelt, and spring at a high altitude field site which is predominately montane meadow	Manual>Hammer	Soil cores were collected using soil bulk density corer attached to a slide hammer	38.920576363	-106.948748019	Mountain	East River Watershed, Colorado The East River is a snow‐dominated, headwater basin of the Upper Colorado River Basin located in the western United States.	Watershed Function SFA	Patrick Sorensen, Eoin Brodie, Ken Williams, Susan Hubbard	2017-05-09	5	15	cm	United States	CO	Gunnison County
159	IEWFS000T	Soil	Soil cores that were collected seasonally during autumn, winter, snowmelt, and spring at a high altitude field site which is predominately montane meadow	Manual>Hammer	Soil cores were collected using soil bulk density corer attached to a slide hammer	38.920576363	-106.948748019	Mountain	East River Watershed, Colorado The East River is a snow‐dominated, headwater basin of the Upper Colorado River Basin located in the western United States.	Watershed Function SFA	Patrick Sorensen, Eoin Brodie, Ken Williams, Susan Hubbard	2017-05-09	15		cm	United States	CO	Gunnison County
181	IEWFS000U	Soil	Soil cores that were collected seasonally during autumn, winter, snowmelt, and spring at a high altitude field site which is predominately montane meadow	Manual>Hammer	Soil cores were collected using soil bulk density corer attached to a slide hammer	38.920297724	-106.948759261	Mountain	East River Watershed, Colorado The East River is a snow‐dominated, headwater basin of the Upper Colorado River Basin located in the western United States.	Watershed Function SFA	Patrick Sorensen, Eoin Brodie, Ken Williams, Susan Hubbard	2017-06-09	0	5	cm	United States	CO	Gunnison County
182	IEWFS000V	Soil	Soil cores that were collected seasonally during autumn, winter, snowmelt, and spring at a high altitude field site which is predominately montane meadow	Manual>Hammer	Soil cores were collected using soil bulk density corer attached to a slide hammer	38.920297724	-106.948759261	Mountain	East River Watershed, Colorado The East River is a snow‐dominated, headwater basin of the Upper Colorado River Basin located in the western United States.	Watershed Function SFA	Patrick Sorensen, Eoin Brodie, Ken Williams, Susan Hubbard	2017-06-09	5	15	cm	United States	CO	Gunnison County
183	IEWFS000W	Soil	Soil cores that were collected seasonally during autumn, winter, snowmelt, and spring at a high altitude field site which is predominately montane meadow	Manual>Hammer	Soil cores were collected using soil bulk density corer attached to a slide hammer	38.920297724	-106.948759261	Mountain	East River Watershed, Colorado The East River is a snow‐dominated, headwater basin of the Upper Colorado River Basin located in the western United States.	Watershed Function SFA	Patrick Sorensen, Eoin Brodie, Ken Williams, Susan Hubbard	2017-06-09	15		cm	United States	CO	Gunnison County
184	IEWFS000X	Soil	Soil cores that were collected seasonally during autumn, winter, snowmelt, and spring at a high altitude field site which is predominately montane meadow	Manual>Hammer	Soil cores were collected using soil bulk density corer attached to a slide hammer	38.920307005	-106.948394713	Mountain	East River Watershed, Colorado The East River is a snow‐dominated, headwater basin of the Upper Colorado River Basin located in the western United States.	Watershed Function SFA	Patrick Sorensen, Eoin Brodie, Ken Williams, Susan Hubbard	2017-06-09	0	5	cm	United States	CO	Gunnison County
185	IEWFS000Y	Soil	Soil cores that were collected seasonally during autumn, winter, snowmelt, and spring at a high altitude field site which is predominately montane meadow	Manual>Hammer	Soil cores were collected using soil bulk density corer attached to a slide hammer	38.920307005	-106.948394713	Mountain	East River Watershed, Colorado The East River is a snow‐dominated, headwater basin of the Upper Colorado River Basin located in the western United States.	Watershed Function SFA	Patrick Sorensen, Eoin Brodie, Ken Williams, Susan Hubbard	2017-06-09	5	15	cm	United States	CO	Gunnison County
186	IEWFS000Z	Soil	Soil cores that were collected seasonally during autumn, winter, snowmelt, and spring at a high altitude field site which is predominately montane meadow	Manual>Hammer	Soil cores were collected using soil bulk density corer attached to a slide hammer	38.920307005	-106.948394713	Mountain	East River Watershed, Colorado The East River is a snow‐dominated, headwater basin of the Upper Colorado River Basin located in the western United States.	Watershed Function SFA	Patrick Sorensen, Eoin Brodie, Ken Williams, Susan Hubbard	2017-06-09	15		cm	United States	CO	Gunnison County
193	IEWFS0010	Soil	Soil cores that were collected seasonally during autumn, winter, snowmelt, and spring at a high altitude field site which is predominately montane meadow	Manual>Hammer	Soil cores were collected using soil bulk density corer attached to a slide hammer	38.920405922	-106.948497200	Mountain	East River Watershed, Colorado The East River is a snow‐dominated, headwater basin of the Upper Colorado River Basin located in the western United States.	Watershed Function SFA	Patrick Sorensen, Eoin Brodie, Ken Williams, Susan Hubbard	2017-06-09	0	5	cm	United States	CO	Gunnison County
194	IEWFS0011	Soil	Soil cores that were collected seasonally during autumn, winter, snowmelt, and spring at a high altitude field site which is predominately montane meadow	Manual>Hammer	Soil cores were collected using soil bulk density corer attached to a slide hammer	38.920405922	-106.948497200	Mountain	East River Watershed, Colorado The East River is a snow‐dominated, headwater basin of the Upper Colorado River Basin located in the western United States.	Watershed Function SFA	Patrick Sorensen, Eoin Brodie, Ken Williams, Susan Hubbard	2017-06-09	5	15	cm	United States	CO	Gunnison County
195	IEWFS0012	Soil	Soil cores that were collected seasonally during autumn, winter, snowmelt, and spring at a high altitude field site which is predominately montane meadow	Manual>Hammer	Soil cores were collected using soil bulk density corer attached to a slide hammer	38.920405922	-106.948497200	Mountain	East River Watershed, Colorado The East River is a snow‐dominated, headwater basin of the Upper Colorado River Basin located in the western United States.	Watershed Function SFA	Patrick Sorensen, Eoin Brodie, Ken Williams, Susan Hubbard	2017-06-09	15		cm	United States	CO	Gunnison County
196	IEWFS0013	Soil	Soil cores that were collected seasonally during autumn, winter, snowmelt, and spring at a high altitude field site which is predominately montane meadow	Manual>Hammer	Soil cores were collected using soil bulk density corer attached to a slide hammer	38.920405856	-106.948682649	Mountain	East River Watershed, Colorado The East River is a snow‐dominated, headwater basin of the Upper Colorado River Basin located in the western United States.	Watershed Function SFA	Patrick Sorensen, Eoin Brodie, Ken Williams, Susan Hubbard	2017-06-09	0	5	cm	United States	CO	Gunnison County
197	IEWFS0014	Soil	Soil cores that were collected seasonally during autumn, winter, snowmelt, and spring at a high altitude field site which is predominately montane meadow	Manual>Hammer	Soil cores were collected using soil bulk density corer attached to a slide hammer	38.920405856	-106.948682649	Mountain	East River Watershed, Colorado The East River is a snow‐dominated, headwater basin of the Upper Colorado River Basin located in the western United States.	Watershed Function SFA	Patrick Sorensen, Eoin Brodie, Ken Williams, Susan Hubbard	2017-06-09	5	15	cm	United States	CO	Gunnison County
198	IEWFS0015	Soil	Soil cores that were collected seasonally during autumn, winter, snowmelt, and spring at a high altitude field site which is predominately montane meadow	Manual>Hammer	Soil cores were collected using soil bulk density corer attached to a slide hammer	38.920405856	-106.948682649	Mountain	East River Watershed, Colorado The East River is a snow‐dominated, headwater basin of the Upper Colorado River Basin located in the western United States.	Watershed Function SFA	Patrick Sorensen, Eoin Brodie, Ken Williams, Susan Hubbard	2017-06-09	15		cm	United States	CO	Gunnison County
202	IEWFS0016	Soil	Soil cores that were collected seasonally during autumn, winter, snowmelt, and spring at a high altitude field site which is predominately montane meadow	Manual>Hammer	Soil cores were collected using soil bulk density corer attached to a slide hammer	38.920442553	-106.948817965	Mountain	East River Watershed, Colorado The East River is a snow‐dominated, headwater basin of the Upper Colorado River Basin located in the western United States.	Watershed Function SFA	Patrick Sorensen, Eoin Brodie, Ken Williams, Susan Hubbard	2017-06-09	0	5	cm	United States	CO	Gunnison County
203	IEWFS0017	Soil	Soil cores that were collected seasonally during autumn, winter, snowmelt, and spring at a high altitude field site which is predominately montane meadow	Manual>Hammer	Soil cores were collected using soil bulk density corer attached to a slide hammer	38.920442553	-106.948817965	Mountain	East River Watershed, Colorado The East River is a snow‐dominated, headwater basin of the Upper Colorado River Basin located in the western United States.	Watershed Function SFA	Patrick Sorensen, Eoin Brodie, Ken Williams, Susan Hubbard	2017-06-09	5	15	cm	United States	CO	Gunnison County
204	IEWFS0018	Soil	Soil cores that were collected seasonally during autumn, winter, snowmelt, and spring at a high altitude field site which is predominately montane meadow	Manual>Hammer	Soil cores were collected using soil bulk density corer attached to a slide hammer	38.920442553	-106.948817965	Mountain	East River Watershed, Colorado The East River is a snow‐dominated, headwater basin of the Upper Colorado River Basin located in the western United States.	Watershed Function SFA	Patrick Sorensen, Eoin Brodie, Ken Williams, Susan Hubbard	2017-06-09	15		cm	United States	CO	Gunnison County
355	IEWFS0019	Soil	Soil cores that were collected seasonally during autumn, winter, snowmelt, and spring at a high altitude field site which is predominately montane meadow	Manual>Hammer	Soil cores were collected using soil bulk density corer attached to a slide hammer	38.920294564	-106.948757750	Mountain	East River Watershed, Colorado The East River is a snow‐dominated, headwater basin of the Upper Colorado River Basin located in the western United States.	Watershed Function SFA	Patrick Sorensen, Eoin Brodie, Ken Williams, Susan Hubbard	2017-09-15	0	5	cm	United States	CO	Gunnison County
356	IEWFS001A	Soil	Soil cores that were collected seasonally during autumn, winter, snowmelt, and spring at a high altitude field site which is predominately montane meadow	Manual>Hammer	Soil cores were collected using soil bulk density corer attached to a slide hammer	38.920294564	-106.948757750	Mountain	East River Watershed, Colorado The East River is a snow‐dominated, headwater basin of the Upper Colorado River Basin located in the western United States.	Watershed Function SFA	Patrick Sorensen, Eoin Brodie, Ken Williams, Susan Hubbard	2017-09-15	5	15	cm	United States	CO	Gunnison County
357	IEWFS001B	Soil	Soil cores that were collected seasonally during autumn, winter, snowmelt, and spring at a high altitude field site which is predominately montane meadow	Manual>Hammer	Soil cores were collected using soil bulk density corer attached to a slide hammer	38.920294564	-106.948757750	Mountain	East River Watershed, Colorado The East River is a snow‐dominated, headwater basin of the Upper Colorado River Basin located in the western United States.	Watershed Function SFA	Patrick Sorensen, Eoin Brodie, Ken Williams, Susan Hubbard	2017-09-15	15		cm	United States	CO	Gunnison County
367	IEWFS001C	Soil	Soil cores that were collected seasonally during autumn, winter, snowmelt, and spring at a high altitude field site which is predominately montane meadow	Manual>Hammer	Soil cores were collected using soil bulk density corer attached to a slide hammer	38.920406451	-106.948476151	Mountain	East River Watershed, Colorado The East River is a snow‐dominated, headwater basin of the Upper Colorado River Basin located in the western United States.	Watershed Function SFA	Patrick Sorensen, Eoin Brodie, Ken Williams, Susan Hubbard	2017-09-15	0	5	cm	United States	CO	Gunnison County
368	IEWFS001D	Soil	Soil cores that were collected seasonally during autumn, winter, snowmelt, and spring at a high altitude field site which is predominately montane meadow	Manual>Hammer	Soil cores were collected using soil bulk density corer attached to a slide hammer	38.920406451	-106.948476151	Mountain	East River Watershed, Colorado The East River is a snow‐dominated, headwater basin of the Upper Colorado River Basin located in the western United States.	Watershed Function SFA	Patrick Sorensen, Eoin Brodie, Ken Williams, Susan Hubbard	2017-09-15	5	15	cm	United States	CO	Gunnison County
369	IEWFS001E	Soil	Soil cores that were collected seasonally during autumn, winter, snowmelt, and spring at a high altitude field site which is predominately montane meadow	Manual>Hammer	Soil cores were collected using soil bulk density corer attached to a slide hammer	38.920406451	-106.948476151	Mountain	East River Watershed, Colorado The East River is a snow‐dominated, headwater basin of the Upper Colorado River Basin located in the western United States.	Watershed Function SFA	Patrick Sorensen, Eoin Brodie, Ken Williams, Susan Hubbard	2017-09-15	15		cm	United States	CO	Gunnison County
379	IEWFS001F	Soil	Soil cores that were collected seasonally during autumn, winter, snowmelt, and spring at a high altitude field site which is predominately montane meadow	Manual>Hammer	Soil cores were collected using soil bulk density corer attached to a slide hammer	38.920487572	-106.948785516	Mountain	East River Watershed, Colorado The East River is a snow‐dominated, headwater basin of the Upper Colorado River Basin located in the western United States.	Watershed Function SFA	Patrick Sorensen, Eoin Brodie, Ken Williams, Susan Hubbard	2017-09-15	0	5	cm	United States	CO	Gunnison County
380	IEWFS001G	Soil	Soil cores that were collected seasonally during autumn, winter, snowmelt, and spring at a high altitude field site which is predominately montane meadow	Manual>Hammer	Soil cores were collected using soil bulk density corer attached to a slide hammer	38.920487572	-106.948785516	Mountain	East River Watershed, Colorado The East River is a snow‐dominated, headwater basin of the Upper Colorado River Basin located in the western United States.	Watershed Function SFA	Patrick Sorensen, Eoin Brodie, Ken Williams, Susan Hubbard	2017-09-15	5	15	cm	United States	CO	Gunnison County
381	IEWFS001H	Soil	Soil cores that were collected seasonally during autumn, winter, snowmelt, and spring at a high altitude field site which is predominately montane meadow	Manual>Hammer	Soil cores were collected using soil bulk density corer attached to a slide hammer	38.920487572	-106.948785516	Mountain	East River Watershed, Colorado The East River is a snow‐dominated, headwater basin of the Upper Colorado River Basin located in the western United States.	Watershed Function SFA	Patrick Sorensen, Eoin Brodie, Ken Williams, Susan Hubbard	2017-09-15	15		cm	United States	CO	Gunnison County

## Sheet: Table S3
UViG	Virus_Category	Completenes_Cat	Viral_Len	Genomad_Taxonomy	Genomad_Taxonomy_Realm	Genomad_Taxonomy_Kingdom	Genomad_Taxonomy_Phylum	Genomad_Taxonomy_Class	Genomad_Taxonomy_Order	iPHop_Prediction	iPHop_Prediction_Kingdom	iPHop_Prediction_Phylum	iPHop_Prediction_Class	iPHop_Prediction_Order	iPHop_Prediction_Family	iPHop_Prediction_Genus	Novelty	MG_1196613	MG_1196614	MG_1196615	MG_1196616	MG_1196617	MG_1196618	MG_1196619	MG_1196620	MG_1196621	MG_1196574	MG_1196575	MG_1196577	MG_1196578	MG_1196580	MG_1196581	MG_1196582	MG_1196583	MG_1196584	MG_1196585	MG_1196586	MG_1196587	MG_1196588	MG_1196589	MG_1196590	MG_1196591	MG_1196592	MG_1196593	MG_1196594	MG_1196595	MG_1196596	MG_1196597	MG_1196598
Ga0307297_10000177	DNA_phage	Unknown	15073	root;Duplodnaviria;Heunggongvirae;Uroviricota;Caudoviricetes	Duplodnaviria	Heunggongvirae	Uroviricota	Caudoviricetes	Unknown	Bacteria;Actinobacteriota;Actinomycetia;Actinomycetia_Mycobacteriales;Actinomycetia_Mycobacteriaceae;Actinomycetia_Mycobacterium	Bacteria	Actinobacteriota	Actinomycetia	Actinomycetia_Mycobacteriales	Actinomycetia_Mycobacteriaceae	Actinomycetia_Mycobacterium	Unique ERW Soil	901.0423313	559.79012	533.2728304	1145.120862	903.743895	814.0974007	719.9683874	422.3812013	296.1741191	205.8205174	125.4006092	142.2592421	77.75012217	112.9259785	34.8918431	159.3680804	320.2634924	387.5850234	623.8249509	501.9017913	493.7510912	473.1152293	666.0297059	517.2350218	489.7110855	355.9151346	309.0478687	358.6773984	376.8467087	511.6093072	334.3134575	652.7368318
Ga0452169_00013391	DNA_phage	Unknown	11230	root;Duplodnaviria;Heunggongvirae;Uroviricota;Caudoviricetes	Duplodnaviria	Heunggongvirae	Uroviricota	Caudoviricetes	Unknown	Bacteria;Actinobacteriota;Actinomycetia;Actinomycetia_Propionibacteriales;Actinomycetia_Propionibacteriaceae;Actinomycetia_Unknown	Bacteria	Actinobacteriota	Actinomycetia	Actinomycetia_Propionibacteriales	Actinomycetia_Propionibacteriaceae	Actinomycetia_Unknown	Unclustered	55.76963926	47.52851182	31.58834834	79.55331303	59.22585803	51.4747861	45.56878634	23.97438041	20.16827838	0	0	11.82823733	4.359555709	12.92459015	2.973468182	14.7696428	27.27265184	19.65681379	39.48782528	26.02361594	34.79765339	34.49218181	47.41080105	33.28157617	24.72721443	19.69947517	18.33399497	25.9382304	17.26462348	28.14938044	18.10970802	34.37325666
Ga0452169_00043731	DNA_phage	Unknown	7132	root;Duplodnaviria;Heunggongvirae;Uroviricota;Caudoviricetes	Duplodnaviria	Heunggongvirae	Uroviricota	Caudoviricetes	Unknown	Bacteria;Actinobacteriota;Actinomycetia;Actinomycetia_Mycobacteriales;Actinomycetia_Mycobacteriaceae;Actinomycetia_Mycobacterium	Bacteria	Actinobacteriota	Actinomycetia	Actinomycetia_Mycobacteriales	Actinomycetia_Mycobacteriaceae	Actinomycetia_Mycobacterium	Unused	148.9886544	91.29184248	83.65162532	203.0424955	147.8029831	125.2020564	159.4495764	78.27552946	73.54215039	0	0	0	22.73874757	40.70194824	0	60.14529776	50.33755408	62.62277988	90.51656754	89.86916355	100.1010519	82.89598289	136.7134398	95.71482527	79.99436047	54.61982004	56.13336389	68.89040037	51.43063057	79.90774651	62.17947146	96.6498258
Ga0452169_00066966	DNA_phage	Unknown	6032	root;Duplodnaviria;Heunggongvirae;Uroviricota;Caudoviricetes	Duplodnaviria	Heunggongvirae	Uroviricota	Caudoviricetes	Unknown	Unknown;Unknown;Unknown;Unknown;Unknown;Unknown	Unknown	Unknown	Unknown	Unknown	Unknown	Unknown	Unused	69.99668981	71.54155545	49.45319892	60.98539103	60.33258215	83.36651373	40.39862563	36.10102995	38.0420913	22.04196186	0	14.15640332	17.24723931	13.6717005	12.45558808	16.11904616	26.56415073	33.47525115	40.00868637	34.13462073	33.63789432	47.99255082	35.09389433	47.62334401	28.45835849	30.69558942	30.34051923	29.96318003	20.41463752	41.33490485	28.5645384	50.28098232
Ga0452169_00002589	DNA_phage	Unknown	20946	root;Duplodnaviria;Heunggongvirae;Uroviricota;Caudoviricetes	Duplodnaviria	Heunggongvirae	Uroviricota	Caudoviricetes	Unknown	Bacteria;Actinobacteriota;Actinomycetia;Actinomycetia_Streptomycetales;Actinomycetia_Streptomycetaceae;Actinomycetia_Streptomyces	Bacteria	Actinobacteriota	Actinomycetia	Actinomycetia_Streptomycetales	Actinomycetia_Streptomycetaceae	Actinomycetia_Streptomyces	Unique ERW Soil	87.68534055	56.20489614	51.19228796	128.2340411	85.97378555	94.90923298	71.74263075	44.23163508	35.14235368	35.26451986	19.77859187	15.40102297	8.472837938	15.90611561	3.98549218	25.94025592	27.79143519	39.05080285	53.71967426	54.38232186	49.63089572	51.00080249	62.16900201	51.76119437	48.69030914	42.01714806	37.54360417	38.20109004	37.1501437	61.85604351	38.29798715	67.13383832
Ga0307320_10000289	DNA_phage	Unknown	18276	root;Duplodnaviria;Heunggongvirae;Uroviricota;Caudoviricetes	Duplodnaviria	Heunggongvirae	Uroviricota	Caudoviricetes	Unknown	Bacteria;Actinobacteriota;Actinomycetia;Actinomycetia_Propionibacteriales;Actinomycetia_Propionibacteriaceae;Actinomycetia_Unknown	Bacteria	Actinobacteriota	Actinomycetia	Actinomycetia_Propionibacteriales	Actinomycetia_Propionibacteriaceae	Actinomycetia_Unknown	Unique ERW Soil	454.3478139	283.1406502	232.2582901	552.4086114	436.0214188	388.0407058	383.562654	208.1902919	151.9741609	135.7991971	66.233385	59.18279241	34.82444396	61.18745769	18.61356346	80.74029037	148.6036939	179.5852332	300.2459705	250.7625411	236.161579	251.8776369	315.893229	254.1938029	217.6894238	156.3082411	151.4602173	161.1101192	166.2960707	262.37642	158.8805277	356.5465451
Ga0307302_10001536	DNA_phage	Unknown	10198	root;Duplodnaviria;Heunggongvirae;Uroviricota;Caudoviricetes	Duplodnaviria	Heunggongvirae	Uroviricota	Caudoviricetes	Unknown	Bacteria;Actinobacteriota;Actinomycetia;Actinomycetia_Mycobacteriales;Actinomycetia_Mycobacteriaceae;Actinomycetia_Mycobacterium	Bacteria	Actinobacteriota	Actinomycetia	Actinomycetia_Mycobacteriales	Actinomycetia_Mycobacteriaceae	Actinomycetia_Mycobacterium	Unclustered	363.6496655	248.3281596	221.7542011	586.8883031	472.5322614	432.7327654	330.5519761	214.6981783	139.3921647	86.91711705	28.56366955	38.14526178	21.00317919	43.66793155	12.07424748	61.69208211	139.6214943	171.4901016	325.6851444	215.2539734	196.9992063	191.9124047	288.7198444	223.229071	206.9443319	152.7940994	143.2881449	143.159552	156.4614796	207.8175369	137.38059	370.4059556
Ga0307314_10000109	DNA_phage	Unknown	18186	root;Duplodnaviria;Heunggongvirae;Uroviricota;Caudoviricetes	Duplodnaviria	Heunggongvirae	Uroviricota	Caudoviricetes	Unknown	Bacteria;Actinobacteriota;Actinomycetia;Actinomycetia_Mycobacteriales;Actinomycetia_Mycobacteriaceae;Actinomycetia_Mycobacterium	Bacteria	Actinobacteriota	Actinomycetia	Actinomycetia_Mycobacteriales	Actinomycetia_Mycobacteriaceae	Actinomycetia_Mycobacterium	Unique ERW Soil	345.1558611	227.3004583	197.7204865	426.0693879	353.64859	321.2204139	257.7183221	138.2467003	116.0195194	121.0370002	64.06957046	55.30194795	29.78091828	50.42564583	13.31201725	81.4543585	108.0728906	138.8840397	226.7550489	227.1683997	196.834018	191.9169776	238.4451352	192.0983745	186.8401207	132.752623	119.3462993	136.4345097	132.2545561	209.0792493	117.8862892	258.7521225
Ga0452169_00001951	DNA_phage	Unknown	23422	root;Duplodnaviria;Heunggongvirae;Uroviricota;Caudoviricetes	Duplodnaviria	Heunggongvirae	Uroviricota	Caudoviricetes	Unknown	Bacteria;Proteobacteria;Alphaproteobacteria;Alphaproteobacteria_Rhizobiales;Alphaproteobacteria_Xanthobacteraceae;Alphaproteobacteria_Bradyrhizobium	Bacteria	Proteobacteria	Alphaproteobacteria	Alphaproteobacteria_Rhizobiales	Alphaproteobacteria_Xanthobacteraceae	Alphaproteobacteria_Bradyrhizobium	Unique ERW Soil	53.77948502	71.43534599	51.28806214	68.05895345	78.22473977	62.20236719	32.59947047	38.87962748	44.65993957	37.84393987	10.50209915	10.9373356	20.5105677	17.04139934	8.643125655	22.95385466	26.84527731	37.91809853	41.34344802	31.19345135	43.95648545	31.33468593	42.17700152	44.17932764	36.64520929	23.71562574	39.435097	30.86634821	27.40610111	55.50717476	36.66133835	50.22698851
Ga0452169_00016804	DNA_phage	Unknown	10338	root;Duplodnaviria;Heunggongvirae;Uroviricota;Caudoviricetes	Duplodnaviria	Heunggongvirae	Uroviricota	Caudoviricetes	Unknown	Unknown;Unknown;Unknown;Unknown;Unknown;Unknown	Unknown	Unknown	Unknown	Unknown	Unknown	Unknown	Unclustered	8.168311722	9.52032293	12.47778371	6.213020027	11.53193871	10.00127453	0	4.595819399	2.306154771	0	0	0	0	0	0	0	3.727754048	5.793415622	3.501630821	5.139823194	4.361552385	0	9.928014708	6.274527666	0	6.047604827	7.191859391	4.073678264	9.123702609	7.321543409	3.825165376	0
Ga0452169_00018185	DNA_phage	LQ	10019	root;Duplodnaviria;Heunggongvirae;Uroviricota;Caudoviricetes	Duplodnaviria	Heunggongvirae	Uroviricota	Caudoviricetes	Unknown	Unknown;Unknown;Unknown;Unknown;Unknown;Unknown	Unknown	Unknown	Unknown	Unknown	Unknown	Unknown	Soil	63.91526599	75.56496384	66.38708052	119.4747363	93.31407257	89.12476953	49.45521874	60.46238717	49.07887045	41.28599206	17.44439378	15.15190912	20.76761105	25.022637	15.62283896	19.40913992	42.51332722	51.06813306	42.4541719	36.7928413	48.50454881	43.13783116	32.65312543	48.40314128	37.79454736	29.28073937	49.94799272	36.77959393	43.67141285	63.1036116	51.31043772	67.8826034
Ga0452169_00024079	DNA_phage	Unknown	9004	root;Duplodnaviria;Heunggongvirae;Uroviricota;Caudoviricetes	Duplodnaviria	Heunggongvirae	Uroviricota	Caudoviricetes	Unknown	Unknown;Unknown;Unknown;Unknown;Unknown;Unknown	Unknown	Unknown	Unknown	Unknown	Unknown	Unknown	Unused	46.11095429	44.56411012	24.62358062	38.26159951	26.48093788	23.48800999	54.12805637	21.54660398	12.57717494	0	0	0	3.058503828	0	0	5.081667568	16.89491279	16.15424291	26.80279833	23.97411562	24.48230486	29.88720255	40.60862891	25.04295917	18.50421711	17.62605147	16.19716691	15.20096392	13.09429664	26.70229082	18.50867091	39.80890826
Ga0452169_00025503	DNA_phage	Unknown	8797	root;Duplodnaviria;Heunggongvirae;Uroviricota;Caudoviricetes	Duplodnaviria	Heunggongvirae	Uroviricota	Caudoviricetes	Unknown	Unknown;Unknown;Unknown;Unknown;Unknown;Unknown	Unknown	Unknown	Unknown	Unknown	Unknown	Unknown	Unused	120.7897105	110.5893718	88.89782604	120.8045779	119.1151855	106.3133198	43.3980219	40.95670746	40.99074103	0	16.92426193	0	5.565284825	4.499772053	0	0	44.4992708	72.75120311	64.12577879	40.39372559	67.20205083	72.76824117	37.18900349	64.25616018	76.33246912	24.60109864	23.07959186	34.7077666	23.2308531	49.0938838	43.66797214	78.87938327
Ga0452169_00055555	DNA_phage	LQ	6495	root;Duplodnaviria;Heunggongvirae;Uroviricota;Caudoviricetes	Duplodnaviria	Heunggongvirae	Uroviricota	Caudoviricetes	Unknown	Unknown;Unknown;Unknown;Unknown;Unknown;Unknown	Unknown	Unknown	Unknown	Unknown	Unknown	Unknown	Unused	68.25728015	47.20855673	44.06595595	64.72915494	52.16747981	28.9434323	47.52379457	27.43162872	13.76502773	0	11.95965315	0	8.951100862	7.110378837	0	13.20881489	24.35822426	24.76577185	26.93856616	34.76918272	20.05530652	17.57744281	51.35741373	19.97415459	26.42968721	18.51132193	24.21519116	17.56087749	28.64074702	22.62168926	17.39560526	43.15904543
Ga0452169_00018857	DNA_phage	Unknown	9877	root;Duplodnaviria;Heunggongvirae;Uroviricota;Caudoviricetes	Duplodnaviria	Heunggongvirae	Uroviricota	Caudoviricetes	Unknown	Bacteria;Actinobacteriota;Actinomycetia;Actinomycetia_Mycobacteriales;Actinomycetia_Mycobacteriaceae;Actinomycetia_Mycobacterium	Bacteria	Actinobacteriota	Actinomycetia	Actinomycetia_Mycobacteriales	Actinomycetia_Mycobacteriaceae	Actinomycetia_Mycobacterium	Unused	78.37096896	62.47084932	51.01630048	105.8216608	94.02036089	86.59952894	65.79177477	32.06883396	25.34482072	49.35804574	26.21509474	17.29096382	10.22329497	17.36689385	3.803387025	21.42537444	26.28543044	32.74461737	55.58683824	33.62324857	33.9848111	41.28114777	35.72042297	35.65152152	33.22619156	25.31948515	29.82061107	22.74033864	22.8127975	32.90698206	20.59046483	51.6439053
Ga0452169_00037070	DNA_phage	Unknown	7604	root;Duplodnaviria;Heunggongvirae;Uroviricota;Caudoviricetes	Duplodnaviria	Heunggongvirae	Uroviricota	Caudoviricetes	Unknown	Bacteria;Actinobacteriota;Actinomycetia;Actinomycetia_Mycobacteriales;Actinomycetia_Mycobacteriaceae;Actinomycetia_Mycobacterium	Bacteria	Actinobacteriota	Actinomycetia	Actinomycetia_Mycobacteriales	Actinomycetia_Mycobacteriaceae	Actinomycetia_Mycobacterium	Unused	195.2665855	123.4594769	124.5804103	199.6539174	132.027113	145.8609676	122.8463906	91.1200976	66.62570299	0	35.753921	46.1669694	22.1320981	36.87403619	11.80183169	66.9421488	64.01758855	82.58993525	144.0091725	121.4136213	110.0295849	100.8074337	156.9097004	101.9600137	109.5554779	63.56243616	66.56340439	77.53703347	66.84436002	108.3227977	71.32106649	131.1410863
Ga0452169_00049023	DNA_phage	Unknown	6826	root;Duplodnaviria;Heunggongvirae;Uroviricota;Caudoviricetes	Duplodnaviria	Heunggongvirae	Uroviricota	Caudoviricetes	Unknown	Bacteria;Actinobacteriota;Actinomycetia;Actinomycetia_Mycobacteriales;Actinomycetia_Mycobacteriaceae;Actinomycetia_Mycobacterium	Bacteria	Actinobacteriota	Actinomycetia	Actinomycetia_Mycobacteriales	Actinomycetia_Mycobacteriaceae	Actinomycetia_Mycobacterium	Unused	35.05098428	24.955202	25.39371109	59.02410398	26.65734951	53.70287225	38.07942335	32.48179184	17.02681096	0	0	0	4.48265919	10.63163986	4.280404589	14.24407946	16.6399463	22.06071367	34.4710059	47.19219475	30.09211301	34.0475126	39.46953078	22.62569832	22.92913502	26.77280613	21.78419056	23.9071979	28.01958664	41.74494932	21.93149786	32.98761727
Ga0452169_00077744	DNA_phage	Unknown	5688	root;Duplodnaviria;Heunggongvirae;Uroviricota;Caudoviricetes	Duplodnaviria	Heunggongvirae	Uroviricota	Caudoviricetes	Unknown	Unknown;Unknown;Unknown;Unknown;Unknown;Unknown	Unknown	Unknown	Unknown	Unknown	Unknown	Unknown	Unused	48.24947634	31.27901944	47.48311672	80.07217238	87.14706311	43.79106197	59.97860649	29.93140502	4.715393201	25.97224448	0	0	4.841555638	0	4.402959874	7.038663491	14.26364696	13.23720389	16.97133588	20.43493129	15.85433494	14.3366349	39.47184381	21.1788947	18.64026013	20.29215797	13.57402186	8.020949318	21.1886551	10.1759277	12.41478289	29.08466488
Ga0452169_00035385	DNA_phage	Unknown	7737	root;Duplodnaviria;Heunggongvirae;Uroviricota;Caudoviricetes	Duplodnaviria	Heunggongvirae	Uroviricota	Caudoviricetes	Unknown	Bacteria;Actinobacteriota;Actinomycetia;Actinomycetia_Mycobacteriales;Actinomycetia_Mycobacteriaceae;Actinomycetia_Mycobacterium	Bacteria	Actinobacteriota	Actinomycetia	Actinomycetia_Mycobacteriales	Actinomycetia_Mycobacteriaceae	Actinomycetia_Mycobacterium	Unused	123.6954989	71.92164262	59.91688766	144.1475836	147.5992135	129.3826977	100.7871825	56.80265268	52.38431904	34.36916478	27.6094552	14.71568219	16.21486231	24.30222956	4.855377232	28.09071219	37.48811625	58.83180992	86.1678615	63.95557334	53.7453143	71.14395248	94.51727922	83.43955148	71.12891152	38.84937184	42.87358107	63.73026656	33.52491965	66.75374578	57.68238359	84.93458941
Ga0452169_00009089	DNA_phage	Unknown	13039	root;Duplodnaviria;Heunggongvirae;Uroviricota;Caudoviricetes	Duplodnaviria	Heunggongvirae	Uroviricota	Caudoviricetes	Unknown	Unknown;Unknown;Unknown;Unknown;Unknown;Unknown	Unknown	Unknown	Unknown	Unknown	Unknown	Unknown	Unclustered	28.60349943	31.93473081	28.75164291	63.59026799	56.30238973	45.77502931	30.52519615	15.78982418	15.31318427	15.86181281	8.439585749	0	0	5.059755957	0	10.96598061	13.53334473	16.14224727	26.83733219	25.21480619	22.47743198	30.64492819	25.58220739	29.13795698	28.26642188	15.85991118	14.47451491	19.24437292	11.8553089	11.26833897	17.54686124	40.17738966
Ga0452169_00068309	DNA_phage	Unknown	5985	root;Duplodnaviria;Heunggongvirae;Uroviricota;Caudoviricetes	Duplodnaviria	Heunggongvirae	Uroviricota	Caudoviricetes	Unknown	Unknown;Unknown;Unknown;Unknown;Unknown;Unknown	Unknown	Unknown	Unknown	Unknown	Unknown	Unknown	Unused	27.04277571	18.97457075	12.12362105	21.46372633	11.53224294	4.711468492	12.2147624	5.292295288	5.975194994	0	0	0	6.646319318	7.165113225	0	4.778126022	10.16687016	13.72398555	9.072646472	17.75622128	14.64903462	12.26267358	22.5078544	15.9991095	10.96658627	9.64258935	9.078075993	23.45512999	17.07283331	22.31759274	14.63040159	17.65976143
Ga0452169_00033643	DNA_phage	LQ	7890	root;Duplodnaviria;Heunggongvirae;Uroviricota;Caudoviricetes	Duplodnaviria	Heunggongvirae	Uroviricota	Caudoviricetes	Unknown	Unknown;Unknown;Unknown;Unknown;Unknown;Unknown	Unknown	Unknown	Unknown	Unknown	Unknown	Unknown	Unused	35.67554144	21.11011179	21.45834828	27.38238782	31.01507645	29.1869203	18.53114143	16.55980325	12.08670622	0	0	0	0	10.03409246	0	10.87341606	17.99497361	10.84416634	14.9112222	25.67542002	22.22420081	20.15414698	39.02502511	18.40005522	19.19713917	10.36211717	9.785682676	10.23040532	8.965859085	15.23621207	11.09796623	23.29722206
Ga0307278_10006466	DNA_phage	Unknown	5578	root;Duplodnaviria;Heunggongvirae;Uroviricota;Caudoviricetes	Duplodnaviria	Heunggongvirae	Uroviricota	Caudoviricetes	Unknown	Bacteria;Actinobacteriota;Actinomycetia;Actinomycetia_Propionibacteriales;Actinomycetia_Propionibacteriaceae;Actinomycetia_Unknown	Bacteria	Actinobacteriota	Actinomycetia	Actinomycetia_Propionibacteriales	Actinomycetia_Propionibacteriaceae	Actinomycetia_Unknown	Unused	252.3126765	164.2297062	150.317252	341.2602357	295.8438127	262.8725751	177.6593175	133.4435463	97.77044031	90.04704741	148.5415508	25.51434947	40.59338007	65.05160785	13.84351206	66.64791953	91.63306391	111.9740855	187.1213004	185.1597579	163.0171255	172.5084252	177.101063	193.8151877	181.0271639	90.0978362	100.9931885	116.7098233	91.59278179	168.4202057	103.8087734	184.5400608
Ga0452169_00042658	DNA_phage	Unknown	7201	root;Duplodnaviria;Heunggongvirae;Uroviricota;Caudoviricetes	Duplodnaviria	Heunggongvirae	Uroviricota	Caudoviricetes	Unknown	Unknown;Unknown;Unknown;Unknown;Unknown;Unknown	Unknown	Unknown	Unknown	Unknown	Unknown	Unknown	Unused	63.519655	40.47741543	37.50645298	26.75886726	17.42699221	9.137016732	69.93676622	45.63557398	20.27861362	0	0	0	0	0	0	0	19.71675348	16.39681321	8.797355088	41.96752004	78.61777419	48.12856715	56.1211673	63.48442292	23.13733798	42.07501883	52.41860849	20.46908771	21.46665362	38.33444029	30.59570747	26.16448536
Ga0452169_00005040	DNA_phage	Unknown	16357	root;Duplodnaviria;Heunggongvirae;Uroviricota;Caudoviricetes	Duplodnaviria	Heunggongvirae	Uroviricota	Caudoviricetes	Unknown	Bacteria;Actinobacteriota;Actinomycetia;Actinomycetia_Propionibacteriales;Actinomycetia_Nocardioidaceae;Actinomycetia_Nocardioides	Bacteria	Actinobacteriota	Actinomycetia	Actinomycetia_Propionibacteriales	Actinomycetia_Nocardioidaceae	Actinomycetia_Nocardioides	Soil and Other Evironments	83.46139919	47.2108015	39.18478546	107.807726	87.07780152	80.73686126	49.16298113	43.32789728	30.60839937	0	0	29.58273159	0	0	0	0	21.20423624	24.27099053	36.14748246	58.47275535	41.04273146	36.64295579	78.82633974	45.6993459	36.73123827	41.01541729	37.93677841	28.42851878	32.99656372	51.17342013	29.35647971	60.4026451
Ga0307302_10006635	DNA_phage	Unknown	5154	root;Duplodnaviria;Heunggongvirae;Uroviricota;Caudoviricetes	Duplodnaviria	Heunggongvirae	Uroviricota	Caudoviricetes	Unknown	Bacteria;Actinobacteriota;Actinomycetia;Actinomycetia_Actinomycetales;Actinomycetia_Micrococcaceae;Actinomycetia_Arthrobacter_A	Bacteria	Actinobacteriota	Actinomycetia	Actinomycetia_Actinomycetales	Actinomycetia_Micrococcaceae	Actinomycetia_Arthrobacter_A	Unused	529.7547949	395.8760341	315.1988575	837.2335444	703.6694176	596.3517933	527.9673443	311.1206552	212.7837193	315.2951868	167.041246	104.9306087	52.24446223	105.6047347	23.08094099	139.8227635	216.0519088	245.6916942	436.0512106	393.6964703	326.1243464	359.1602426	579.9899384	413.5261216	351.6756478	285.9977689	250.2283403	260.7932625	298.9083586	405.1526432	257.0319652	450.2649225
Ga0452169_00031230	DNA_phage	Unknown	8118	root;Duplodnaviria;Heunggongvirae;Uroviricota;Caudoviricetes	Duplodnaviria	Heunggongvirae	Uroviricota	Caudoviricetes	Unknown	Bacteria;Actinobacteriota;Actinomycetia;Actinomycetia_Propionibacteriales;Actinomycetia_Propionibacteriaceae;Actinomycetia_Arachnia	Bacteria	Actinobacteriota	Actinomycetia	Actinomycetia_Propionibacteriales	Actinomycetia_Propionibacteriaceae	Actinomycetia_Arachnia	Unused	105.7543812	81.60257467	61.573897	61.85801798	66.47137408	41.10347096	21.01246081	27.31223344	33.03911866	18.19784757	10.36599033	0	0	0	0	7.749887328	25.23495323	37.52097584	47.19329624	22.09069797	43.50860726	20.09036199	31.60748215	32.72259038	24.87729786	18.06871937	26.06675922	24.20923062	26.14213902	54.84552538	38.96975576	50.9465305
Ga0452169_00049444	DNA_phage	Unknown	6803	root;Duplodnaviria;Heunggongvirae;Uroviricota;Caudoviricetes	Duplodnaviria	Heunggongvirae	Uroviricota	Caudoviricetes	Unknown	Bacteria;Actinobacteriota;Actinomycetia;Actinomycetia_Mycobacteriales;Actinomycetia_Mycobacteriaceae;Actinomycetia_Mycobacterium	Bacteria	Actinobacteriota	Actinomycetia	Actinomycetia_Mycobacteriales	Actinomycetia_Mycobacteriaceae	Actinomycetia_Mycobacterium	Unused	35.16948679	18.36235286	20.73917977	30.89929894	19.36886071	22.79726063	37.01415946	5.819930049	15.77019346	0	0	0	3.598251551	2.909341081	1.840661161	0	8.348101826	12.32533632	11.97261263	5.857947837	10.31009522	10.18885233	22.6302696	9.080877066	5.937201353	5.655436059	5.884803047	9.285687027	7.317424967	14.3983411	8.719217916	17.56281101
Ga0452169_00083593	DNA_phage	Unknown	5528	root;Duplodnaviria;Heunggongvirae;Uroviricota;Caudoviricetes	Duplodnaviria	Heunggongvirae	Uroviricota	Caudoviricetes	Unknown	Bacteria;Proteobacteria;Alphaproteobacteria;Alphaproteobacteria_Rhizobiales;Alphaproteobacteria_Xanthobacteraceae;Alphaproteobacteria_Bradyrhizobium	Bacteria	Proteobacteria	Alphaproteobacteria	Alphaproteobacteria_Rhizobiales	Alphaproteobacteria_Xanthobacteraceae	Alphaproteobacteria_Bradyrhizobium	Unused	50.918962	54.09709158	66.35862226	36.96975787	56.75279074	52.7099799	39.673672	40.10866698	54.44880225	0	0	0	28.7830833	32.81999535	13.21365852	27.9349231	21.28090713	50.4571527	51.29623109	24.63091511	80.20664451	62.69424965	61.50165352	63.14059655	74.89245717	26.96933513	26.3819267	69.83395816	20.3800652	56.37937456	67.4473056	44.88971793
Ga0452169_00000572	DNA_phage	Complete	37357	root;Duplodnaviria;Heunggongvirae;Uroviricota;Caudoviricetes	Duplodnaviria	Heunggongvirae	Uroviricota	Caudoviricetes	Unknown	Unknown;Unknown;Unknown;Unknown;Unknown;Unknown	Unknown	Unknown	Unknown	Unknown	Unknown	Unknown	Unclustered	29.19760915	12.97038409	11.00657461	39.70162843	21.49924602	19.62554841	22.61351199	11.55241392	6.621266851	0	7.104415586	0	0	0	0	0	5.592363721	7.832984868	8.155958727	10.66777823	6.906696115	6.876150516	20.60573976	12.73347676	8.244230094	13.51742247	12.63037716	5.401792031	10.94101854	17.04332372	7.183073678	16.6066842
Ga0452169_00020146	DNA_phage	Unknown	9631	root;Duplodnaviria;Heunggongvirae;Uroviricota;Caudoviricetes	Duplodnaviria	Heunggongvirae	Uroviricota	Caudoviricetes	Unknown	Unknown;Unknown;Unknown;Unknown;Unknown;Unknown	Unknown	Unknown	Unknown	Unknown	Unknown	Unknown	Unused	43.10902631	44.02116174	60.27193186	20.61361357	20.19647439	29.76649144	0	0	15.47154243	0	0	0	0	0	0	0	7.371007258	11.7266975	8.770256324	17.93067694	24.96921943	13.54738313	33.30255686	27.26125308	18.3480081	9.237978051	29.98847344	16.39770762	18.49876255	30.04915209	18.77013081	17.17719591
Ga0452169_00062943	DNA_phage	Unknown	6180	root;Duplodnaviria;Heunggongvirae;Uroviricota;Caudoviricetes	Duplodnaviria	Heunggongvirae	Uroviricota	Caudoviricetes	Unknown	Bacteria;Verrucomicrobiota;Verrucomicrobiae;Verrucomicrobiae_Chthoniobacterales;Verrucomicrobiae_UBA10450;Verrucomicrobiae_Udaeobacter	Bacteria	Verrucomicrobiota	Verrucomicrobiae	Verrucomicrobiae_Chthoniobacterales	Verrucomicrobiae_UBA10450	Verrucomicrobiae_Udaeobacter	Unused	37.57621652	47.77723226	40.44149642	19.84163315	23.35202856	39.54431564	32.85929204	25.62652694	37.61327237	43.02819221	139.3091556	178.0907098	243.6007567	89.13984121	95.23217483	266.5359308	17.39472519	47.07210457	38.0742858	53.199977	63.63796641	62.67754073	181.6471259	119.4559255	59.63849107	19.06576298	46.27174656	65.02180468	18.65388733	107.3465377	65.35913119	48.33325377
Ga0452169_00005697	DNA_phage	Unknown	15634	root;Duplodnaviria;Heunggongvirae;Uroviricota;Caudoviricetes	Duplodnaviria	Heunggongvirae	Uroviricota	Caudoviricetes	Unknown	Unknown;Unknown;Unknown;Unknown;Unknown;Unknown	Unknown	Unknown	Unknown	Unknown	Unknown	Unknown	Unclustered	66.61609833	46.4885479	41.25474221	98.9742826	85.08460863	77.85721271	53.5147851	44.3186147	27.2584352	28.34785594	12.00727298	18.81322878	6.067273766	12.65974631	3.203791194	13.53578249	24.00113602	32.8363077	51.32597014	53.52974299	34.12829653	41.72791573	59.49450447	44.65155658	38.75282794	30.14619809	29.0824764	29.85544446	22.28879969	39.30060417	29.81072545	64.66566145
Ga0452169_00008381	DNA_phage	Unknown	13473	root;Duplodnaviria;Heunggongvirae;Uroviricota;Caudoviricetes	Duplodnaviria	Heunggongvirae	Uroviricota	Caudoviricetes	Unknown	Unknown;Unknown;Unknown;Unknown;Unknown;Unknown	Unknown	Unknown	Unknown	Unknown	Unknown	Unknown	Unique ERW Soil	44.91813607	34.55856188	31.71506152	25.57021019	21.42292533	14.65055834	22.9100457	5.58351294	5.08743083	0	6.726361743	0	0	0	0	0	12.19413185	17.52741809	30.22700353	14.04996592	7.622977935	9.078911079	19.04472205	11.92167575	5.621072813	9.994712408	10.18782075	7.293495665	13.0291367	19.49745604	10.4824887	17.05402305
Ga0452169_00024580	DNA_phage	Unknown	8930	root;Duplodnaviria;Heunggongvirae;Uroviricota;Caudoviricetes	Duplodnaviria	Heunggongvirae	Uroviricota	Caudoviricetes	Unknown	Bacteria;Actinobacteriota;Actinomycetia;Actinomycetia_Mycobacteriales;Actinomycetia_Mycobacteriaceae;Actinomycetia_Mycobacterium	Bacteria	Actinobacteriota	Actinomycetia	Actinomycetia_Mycobacteriales	Actinomycetia_Mycobacteriaceae	Actinomycetia_Mycobacterium	Unused	22.85252138	19.92329928	7.673994174	33.34765604	19.67396184	17.89355587	14.55375945	11.97100304	9.677908913	0	0	0	0	3.324565629	3.739311051	8.96661096	6.132569555	6.323618343	15.20150872	16.73500244	16.83080573	7.762011468	13.64837979	10.37691042	5.653804704	8.078233099	11.20781499	9.628455622	6.748100237	15.95470459	8.540258445	15.9525967
Ga0452169_00029072	DNA_phage	LQ	8348	root;Duplodnaviria;Heunggongvirae;Uroviricota;Caudoviricetes	Duplodnaviria	Heunggongvirae	Uroviricota	Caudoviricetes	Unknown	Unknown;Unknown;Unknown;Unknown;Unknown;Unknown	Unknown	Unknown	Unknown	Unknown	Unknown	Unknown	Unused	64.90764761	46.70567405	50.21979107	71.345129	72.156265	59.11205452	51.57035226	31.30255094	38.19762217	42.47152658	16.28370959	15.91172799	17.59384665	14.62053092	4.750006783	15.07273247	26.48343017	33.82241962	44.80896191	29.83620264	35.70833798	42.49263177	47.64180489	47.73155044	28.42547164	23.90794438	26.71877421	31.52977202	27.61883653	61.33461564	50.07696308	48.99240028
Ga0452169_00047811	DNA_phage	Unknown	6892	root;Duplodnaviria;Heunggongvirae;Uroviricota;Caudoviricetes	Duplodnaviria	Heunggongvirae	Uroviricota	Caudoviricetes	Unknown	Bacteria;Proteobacteria;Alphaproteobacteria;Alphaproteobacteria_Rhizobiales;Alphaproteobacteria_Xanthobacteraceae;Alphaproteobacteria_Bradyrhizobium	Bacteria	Proteobacteria	Alphaproteobacteria	Alphaproteobacteria_Rhizobiales	Alphaproteobacteria_Xanthobacteraceae	Alphaproteobacteria_Bradyrhizobium	Unused	63.30441585	86.23215577	76.62139057	110.1399005	130.1895185	57.96193191	44.78628058	54.00087794	66.59021902	38.58302784	26.29839575	15.14325261	23.08660541	33.50399778	9.387273997	19.91671566	30.31252634	49.16126971	45.08349682	33.24823129	43.61552385	47.32836872	39.09155791	67.22708214	49.08194853	35.93672868	37.7572618	42.51901688	28.13141638	57.49564971	53.68892831	77.34528988
Ga0452169_00102618	DNA_phage	Unknown	5100	root;Duplodnaviria;Heunggongvirae;Uroviricota;Caudoviricetes	Duplodnaviria	Heunggongvirae	Uroviricota	Caudoviricetes	Unknown	Unknown;Unknown;Unknown;Unknown;Unknown;Unknown	Unknown	Unknown	Unknown	Unknown	Unknown	Unknown	Unused	15.17784432	10.39136786	22.13155136	35.49262446	29.5274755	26.72372643	0	4.657998132	3.506033533	0	0	0	0	0	0	0	4.772448464	6.03956276	5.91500971	15.62808594	21.6116346	16.7890428	17.60908609	22.40937889	15.83952188	6.600919621	12.33550326	15.82703882	8.733410886	17.46023432	11.07690747	9.010543237
Ga0452169_00105929	DNA_phage	Unknown	5035	root;Duplodnaviria;Heunggongvirae;Uroviricota;Caudoviricetes	Duplodnaviria	Heunggongvirae	Uroviricota	Caudoviricetes	Unknown	Unknown;Unknown;Unknown;Unknown;Unknown;Unknown	Unknown	Unknown	Unknown	Unknown	Unknown	Unknown	Unused	26.55471905	23.30650105	8.006164843	31.31200556	24.92388697	35.46935714	16.13270505	11.00897275	17.16459317	0	0	0	0	2.620621963	0	0	6.848250279	7.476982695	23.36634422	13.19153232	8.457744516	8.097991987	6.370147471	19.01780941	9.024752414	2.865486458	3.975602297	6.970156553	3.12217271	4.421409881	8.414929704	25.55522491
Ga0452169_00046706	DNA_phage	LQ	6954	root;Duplodnaviria;Heunggongvirae;Uroviricota;Caudoviricetes	Duplodnaviria	Heunggongvirae	Uroviricota	Caudoviricetes	Unknown	Bacteria;Proteobacteria;Alphaproteobacteria;Alphaproteobacteria_Rhizobiales;Alphaproteobacteria_Xanthobacteraceae;Alphaproteobacteria_Bradyrhizobium	Bacteria	Proteobacteria	Alphaproteobacteria	Alphaproteobacteria_Rhizobiales	Alphaproteobacteria_Xanthobacteraceae	Alphaproteobacteria_Bradyrhizobium	Unused	89.05033769	65.32229273	68.40239744	107.47857	88.42532029	89.88477799	45.55505647	45.54844305	50.56876091	29.74146926	22.34050826	19.10139564	31.24105329	34.15400755	19.2073901	29.60871535	40.25080564	55.6130767	56.82798371	48.2337927	64.47976714	52.18337186	48.8900116	49.74868528	50.09641709	34.57895771	37.00941248	44.91561265	37.29972725	50.58044583	64.5834359	54.18765001
Ga0452169_00015439	DNA_phage	Unknown	10669	root;Duplodnaviria;Heunggongvirae;Uroviricota;Caudoviricetes	Duplodnaviria	Heunggongvirae	Uroviricota	Caudoviricetes	Unknown	Unknown;Unknown;Unknown;Unknown;Unknown;Unknown	Unknown	Unknown	Unknown	Unknown	Unknown	Unknown	Unclustered	26.38298078	19.86914466	10.20150042	25.17565119	31.17004338	23.34647675	21.31773135	12.24640056	13.68697129	0	0	0	3.44159321	4.019421	0	0	11.40663941	13.15204563	19.79246852	14.62981613	14.55704049	12.61150866	22.84750803	14.76538354	14.67000428	9.240739478	6.432679211	6.907765518	7.612777321	12.93684059	9.530978587	31.87345597
Ga0452169_00011609	DNA_phage	Unknown	11882	root;Duplodnaviria;Heunggongvirae;Uroviricota;Caudoviricetes	Duplodnaviria	Heunggongvirae	Uroviricota	Caudoviricetes	Unknown	Unknown;Unknown;Unknown;Unknown;Unknown;Unknown	Unknown	Unknown	Unknown	Unknown	Unknown	Unknown	Unclustered	76.99125327	65.62850816	50.88921055	85.50791098	82.90779342	66.84460357	26.66132492	17.32734535	15.55024131	24.86620545	16.88840518	0	0	4.441956433	0	5.776216309	19.46011851	33.41193335	27.41951985	25.43411141	31.83409552	38.77624163	23.75429171	37.69439054	33.56833533	14.57100587	17.08728914	17.42627131	14.11222766	37.09675268	24.24763198	47.95714141
Ga0452169_00061021	DNA_phage	Unknown	6257	root;Duplodnaviria;Heunggongvirae;Uroviricota;Caudoviricetes	Duplodnaviria	Heunggongvirae	Uroviricota	Caudoviricetes	Unknown	Unknown;Unknown;Unknown;Unknown;Unknown;Unknown	Unknown	Unknown	Unknown	Unknown	Unknown	Unknown	Unused	35.98913498	91.353597	102.4365568	64.39164676	92.25861372	71.35536726	29.85852499	46.82564848	84.77910717	16.52726364	12.41456724	0	8.313516664	21.61531465	0	16.45349261	19.44980595	29.81010547	29.89173838	19.10737692	80.47018842	74.28746077	51.26049627	82.44201307	53.25618374	23.44284224	60.78408082	74.59805317	33.91751391	66.17699486	78.09777416	69.77158699
Ga0452169_00066311	DNA_phage	LQ	6057	root;Duplodnaviria;Heunggongvirae;Uroviricota;Caudoviricetes	Duplodnaviria	Heunggongvirae	Uroviricota	Caudoviricetes	Unknown	Bacteria;Actinobacteriota;Actinomycetia;Actinomycetia_Mycobacteriales;Actinomycetia_Mycobacteriaceae;Actinomycetia_Mycobacterium	Bacteria	Actinobacteriota	Actinomycetia	Actinomycetia_Mycobacteriales	Actinomycetia_Mycobacteriaceae	Actinomycetia_Mycobacterium	Unused	63.89879977	39.99790643	49.24908303	119.5392998	119.1312007	119.490215	83.14588964	54.25487341	33.45694869	39.02397269	20.30544545	20.36373934	13.13462807	15.79371454	4.134726063	26.4394373	27.79397715	31.64197759	55.28292879	47.15259543	59.14030767	64.6235002	67.77996767	56.60615768	58.34890739	38.90586602	33.99220134	39.11003519	29.84672368	52.1904478	34.50903812	59.17771338
Ga0452169_00034411	DNA_phage	Unknown	7821	root;Duplodnaviria;Heunggongvirae;Uroviricota;Caudoviricetes	Duplodnaviria	Heunggongvirae	Uroviricota	Caudoviricetes	Unknown	Unknown;Unknown;Unknown;Unknown;Unknown;Unknown	Unknown	Unknown	Unknown	Unknown	Unknown	Unknown	Unused	32.39125684	25.652426	22.16308297	28.37055991	21.66141039	15.02266277	10.38590589	6.0748729	9.145004996	0	14.07029262	0	0	0	0	0	14.26364696	22.75486289	12.72850191	13.16328041	31.38838028	21.37461931	25.42601887	23.30172097	29.69530618	10.76099286	10.60327633	16.37844196	12.39494449	13.66278405	14.44629282	24.67789747
Ga0452169_00024683	DNA_phage	Unknown	8914	root;Duplodnaviria;Heunggongvirae;Uroviricota;Caudoviricetes	Duplodnaviria	Heunggongvirae	Uroviricota	Caudoviricetes	Unknown	Unknown;Unknown;Unknown;Unknown;Unknown;Unknown	Unknown	Unknown	Unknown	Unknown	Unknown	Unknown	Unused	180.7800231	131.2202043	97.22765982	305.2529594	206.243487	209.8358255	149.4437948	78.17326908	67.19832052	86.17866932	46.47547512	23.41649024	21.6256876	26.27420469	8.896804268	29.51460344	65.75902879	69.87662545	142.4738316	103.5706952	100.3230442	107.9483953	118.7381482	101.1832194	103.0839425	55.8398574	73.46275653	60.63035326	65.83859228	103.3922446	71.9303106	148.4707865
Ga0307319_10002260	DNA_phage	Unknown	5884	root;Duplodnaviria;Heunggongvirae;Uroviricota;Caudoviricetes	Duplodnaviria	Heunggongvirae	Uroviricota	Caudoviricetes	Unknown	Unknown;Unknown;Unknown;Unknown;Unknown;Unknown	Unknown	Unknown	Unknown	Unknown	Unknown	Unknown	Unused	581.2342398	583.5115849	528.2089026	851.4540587	936.2829268	692.4933845	236.064192	189.082742	238.0456146	376.6063731	281.6331647	69.33739834	30.16180548	79.60851823	11.35011818	88.45461135	177.5271342	298.6764282	407.5867925	225.1982217	328.6621955	324.3022835	411.0055091	327.5745834	270.2901078	107.4804978	201.2018848	184.5992775	143.3799272	293.5954424	240.9848615	499.8370687
Ga0452169_00035175	DNA_phage	Unknown	7752	root;Duplodnaviria;Heunggongvirae;Uroviricota;Caudoviricetes	Duplodnaviria	Heunggongvirae	Uroviricota	Caudoviricetes	Unknown	Bacteria;Proteobacteria;Alphaproteobacteria;Alphaproteobacteria_Rhizobiales;Alphaproteobacteria_Xanthobacteraceae;Alphaproteobacteria_Bradyrhizobium	Bacteria	Proteobacteria	Alphaproteobacteria	Alphaproteobacteria_Rhizobiales	Alphaproteobacteria_Xanthobacteraceae	Alphaproteobacteria_Bradyrhizobium	Unused	61.72807499	59.08625522	65.00103197	61.01236378	96.32043817	77.60065751	34.57855531	37.79516028	34.98344863	38.11406775	13.36050004	14.68720757	20.52539789	18.29778632	10.76884923	24.34736274	23.80991284	29.80047414	37.74710144	34.70051976	45.23966574	38.39599387	62.88959317	36.65830118	41.0316562	32.57032708	38.73289002	30.78485811	27.71438439	55.13758205	48.46147017	49.79510736
Ga0452169_00059437	DNA_phage	LQ	6325	root;Duplodnaviria;Heunggongvirae;Uroviricota;Caudoviricetes	Duplodnaviria	Heunggongvirae	Uroviricota	Caudoviricetes	Unknown	Bacteria;Proteobacteria;Alphaproteobacteria;Alphaproteobacteria_Rhizobiales;Alphaproteobacteria_Xanthobacteraceae;Alphaproteobacteria_Bradyrhizobium	Bacteria	Proteobacteria	Alphaproteobacteria	Alphaproteobacteria_Rhizobiales	Alphaproteobacteria_Xanthobacteraceae	Alphaproteobacteria_Bradyrhizobium	Unused	57.85360135	67.03048359	54.81026781	82.16295929	107.1392194	85.44890583	52.65383347	40.68844218	53.71298804	58.39135439	32.74959567	9.000413682	18.38336762	30.24902102	12.86847687	30.74469136	32.06783553	38.68821362	46.26332496	40.42917884	40.00054971	36.09976001	41.58170413	60.55631327	51.88539036	25.09169446	40.2377645	42.44660041	37.28096347	53.49871005	47.33736108	51.58446966
Ga0452169_00103983	DNA_phage	LQ	5072	root;Duplodnaviria;Heunggongvirae;Uroviricota;Caudoviricetes	Duplodnaviria	Heunggongvirae	Uroviricota	Caudoviricetes	Unknown	Unknown;Unknown;Unknown;Unknown;Unknown;Unknown	Unknown	Unknown	Unknown	Unknown	Unknown	Unknown	Unused	22.1987399	17.9121145	18.27984857	10.36119532	9.896827356	7.412759969	9.609010638	9.367425266	23.50259072	90.29246697	51.05017562	41.15429692	19.30513037	53.33084532	0	45.10581111	0	4.385986363	2.973831774	13.75006575	6.420505513	14.47005153	12.64735509	25.57810214	18.9132698	2.370485725	8.457000999	11.41686083	3.099396608	20.19011717	32.300367	15.40248617
Ga0452169_00019821	DNA_phage	Unknown	9686	root;Duplodnaviria;Heunggongvirae;Uroviricota;Caudoviricetes	Duplodnaviria	Heunggongvirae	Uroviricota	Caudoviricetes	Unknown	Unknown;Unknown;Unknown;Unknown;Unknown;Unknown	Unknown	Unknown	Unknown	Unknown	Unknown	Unknown	Unused	21.79537647	39.08142539	47.44433779	27.12780439	44.69818393	32.50869481	9.224756032	10.21912661	31.99807602	0	6.014707869	0	5.686303627	8.8546774	0	0	6.700939409	15.54681308	19.30958156	9.600156032	50.94796916	44.62088895	25.8284949	37.63013828	39.61515772	14.89544117	20.37084263	47.46449216	10.54934001	36.31389844	45.2007813	27.51722785
Ga0452169_00002339	DNA_phage	Unknown	21814	root;Duplodnaviria;Heunggongvirae;Uroviricota;Caudoviricetes	Duplodnaviria	Heunggongvirae	Uroviricota	Caudoviricetes	Unknown	Bacteria;Actinobacteriota;Actinomycetia;Actinomycetia_Propionibacteriales;Actinomycetia_Propionibacteriaceae;Actinomycetia_Unknown	Bacteria	Actinobacteriota	Actinomycetia	Actinomycetia_Propionibacteriales	Actinomycetia_Propionibacteriaceae	Actinomycetia_Unknown	Unique ERW Soil	126.1330895	85.55127183	62.09090233	180.9497483	152.4494329	140.6847645	113.1996134	61.16638695	46.03939239	98.87502743	56.97474813	23.92209063	13.4659789	22.98540388	7.653811241	28.31654074	40.35381494	54.04892776	86.29287109	95.30238066	75.21615121	79.62530482	103.8050193	91.19033901	71.51801176	59.85647064	59.9080604	60.89373075	62.45585854	89.39825666	63.44822536	88.68862833
Ga0452169_00035880	DNA_phage	Unknown	7698	root;Duplodnaviria;Heunggongvirae;Uroviricota;Caudoviricetes	Duplodnaviria	Heunggongvirae	Uroviricota	Caudoviricetes	Unknown	Unknown;Unknown;Unknown;Unknown;Unknown;Unknown	Unknown	Unknown	Unknown	Unknown	Unknown	Unknown	Unused	23.76747392	16.22747292	9.425808258	19.72159507	13.85658681	15.26269752	9.496668347	0	6.194083665	88.27729051	111.8382154	45.6032262	25.43923648	25.71089553	11.38661018	52.00820725	2.371345203	2.889805512	0	23.72736482	16.92117639	4.76695904	30.83207646	16.05019659	10.49383757	11.87004252	7.057974125	2.735365413	10.21053494	18.50812055	6.237775249	9.551316291
Ga0452169_00100915	DNA_phage	LQ	5136	root;Duplodnaviria;Heunggongvirae;Uroviricota;Caudoviricetes	Duplodnaviria	Heunggongvirae	Uroviricota	Caudoviricetes	Unknown	Unknown;Unknown;Unknown;Unknown;Unknown;Unknown	Unknown	Unknown	Unknown	Unknown	Unknown	Unknown	Unused	53.43516772	62.64822496	64.35952646	60.25560491	57.41932663	69.54369672	44.28327021	38.54457177	39.45653003	37.39275011	22.68631636	0	20.85187124	23.76405611	8.93965451	24.49905971	40.28147214	45.97875855	51.09987944	33.62351044	31.21476536	19.05298582	34.97131583	40.2947123	20.64365257	28.09136354	46.21228521	36.21536462	23.46594046	58.94868829	38.49742957	59.05274247
Ga0452169_00031600	DNA_phage	Unknown	8081	root;Duplodnaviria;Heunggongvirae;Uroviricota;Caudoviricetes	Duplodnaviria	Heunggongvirae	Uroviricota	Caudoviricetes	Unknown	Bacteria;Actinobacteriota;Actinomycetia;Actinomycetia_Mycobacteriales;Actinomycetia_Mycobacteriaceae;Actinomycetia_Mycobacterium	Bacteria	Actinobacteriota	Actinomycetia	Actinomycetia_Mycobacteriales	Actinomycetia_Mycobacteriaceae	Actinomycetia_Mycobacterium	Unused	143.6833425	84.31838083	74.82559086	143.7919475	107.9282029	112.243551	124.6416665	56.34442735	60.48027156	89.57772805	48.06208837	0	19.31110275	30.61540554	12.39650329	38.92685641	50.70099006	58.86848493	81.00657401	92.0550539	75.01625426	81.73851162	127.0088059	101.2929079	70.60014588	49.09818323	46.7103576	54.72017101	52.52366898	70.52370351	59.77088852	98.37894193
Ga0452169_00083731	DNA_phage	Unknown	5525	root;Duplodnaviria;Heunggongvirae;Uroviricota;Caudoviricetes	Duplodnaviria	Heunggongvirae	Uroviricota	Caudoviricetes	Unknown	Unknown;Unknown;Unknown;Unknown;Unknown;Unknown	Unknown	Unknown	Unknown	Unknown	Unknown	Unknown	Unused	26.74697041	40.42356289	51.80242242	71.86595921	62.4619674	70.60167513	72.03946292	41.56367564	26.96948872	29.4123329	33.97677933	0	25.4757838	25.67320173	6.799285727	22.77414854	16.88712533	21.6804817	41.49606812	22.84104868	31.7373655	23.6153569	30.18700472	28.51255693	25.58691997	13.05676409	17.07992759	17.7855687	14.22637067	20.14642421	30.1632711	34.10144056
Ga0452169_00022025	DNA_phage	LQ	9320	root;Duplodnaviria;Heunggongvirae;Uroviricota;Caudoviricetes	Duplodnaviria	Heunggongvirae	Uroviricota	Caudoviricetes	Unknown	Unknown;Unknown;Unknown;Unknown;Unknown;Unknown	Unknown	Unknown	Unknown	Unknown	Unknown	Unknown	Unused	62.66856712	38.58535966	23.78870385	56.3862475	55.20560736	41.85346085	28.76104729	23.78977587	16.94708269	0	0	0	7.22285296	0	0	0	36.12620592	44.06547936	32.04386698	24.23024053	17.7391636	13.99944709	16.51863992	16.90256191	7.584105838	26.31666452	30.06869162	19.58075524	32.04749488	24.84149217	18.18419359	38.45916416
Ga0452169_00017068	DNA_phage	LQ	10274	root;Duplodnaviria;Heunggongvirae;Uroviricota;Caudoviricetes	Duplodnaviria	Heunggongvirae	Uroviricota	Caudoviricetes	Unknown	Unknown;Unknown;Unknown;Unknown;Unknown;Unknown	Unknown	Unknown	Unknown	Unknown	Unknown	Unknown	Soil	21.2329197	22.10683393	20.01034689	43.76206028	21.98609963	26.07380959	45.0652685	21.58075833	12.4727979	0	0	9.234899834	2.382607096	4.816100685	0	11.69045686	10.85808671	12.32523839	14.38739465	20.68736312	24.86942397	17.85869705	24.97464864	26.15639956	15.23401554	18.72393007	13.35998725	16.05463011	12.49573097	24.70162603	16.49568661	30.4151878
Ga0452169_00053877	DNA_phage	Unknown	6577	root;Duplodnaviria;Heunggongvirae;Uroviricota;Caudoviricetes	Duplodnaviria	Heunggongvirae	Uroviricota	Caudoviricetes	Unknown	Unknown;Unknown;Unknown;Unknown;Unknown;Unknown	Unknown	Unknown	Unknown	Unknown	Unknown	Unknown	Unused	71.68603266	40.86442258	46.5811014	116.3027677	77.27560773	78.60208001	38.28604634	27.08961967	14.95275059	17.96930231	7.873695933	0	3.721895287	7.021728835	0	0	24.05453346	30.70134027	58.70941673	31.81100813	37.7061741	34.71658538	45.84046064	30.52697609	25.33251799	23.39907648	22.17413575	20.5435217	15.93445806	36.55578935	18.89659446	48.90928897
Ga0452169_00006487	DNA_phage	Unknown	14839	root;Duplodnaviria;Heunggongvirae;Uroviricota;Caudoviricetes	Duplodnaviria	Heunggongvirae	Uroviricota	Caudoviricetes	Unknown	Bacteria;Proteobacteria;Alphaproteobacteria;Alphaproteobacteria_Rhizobiales;Alphaproteobacteria_Xanthobacteraceae;Alphaproteobacteria_Bradyrhizobium	Bacteria	Proteobacteria	Alphaproteobacteria	Alphaproteobacteria_Rhizobiales	Alphaproteobacteria_Xanthobacteraceae	Alphaproteobacteria_Bradyrhizobium	Unique ERW Soil	22.28849827	24.99978655	16.02770644	46.43270327	32.98186579	22.48655416	11.49532697	12.27358494	9.43904843	0	0	0	4.124082705	5.112897204	0	0	22.27989537	17.1824387	22.9720338	11.63760022	12.49200647	7.96838264	16.4269872	8.118171914	8.16580244	17.0149724	12.14060368	11.70691787	20.12821971	19.50288994	14.46663971	23.53586198
Ga0452169_00015524	DNA_phage	Unknown	10649	root;Duplodnaviria;Heunggongvirae;Uroviricota;Caudoviricetes	Duplodnaviria	Heunggongvirae	Uroviricota	Caudoviricetes	Unknown	Unknown;Unknown;Unknown;Unknown;Unknown;Unknown	Unknown	Unknown	Unknown	Unknown	Unknown	Unknown	Soil	16.52033184	8.531340476	6.813773309	6.031571137	0	0	8.390551876	4.461600239	5.037309894	47.16709836	59.57084256	26.72909031	4.597409203	16.10787967	0	29.00258332	0	0	0	7.484574916	4.469406844	9.189232338	0	6.381343539	6.637606011	2.03226467	0	2.471692524	2.952416113	5.017214481	4.243946142	0
Ga0452169_00019585	DNA_phage	Unknown	9731	root;Duplodnaviria;Heunggongvirae;Uroviricota;Caudoviricetes	Duplodnaviria	Heunggongvirae	Uroviricota	Caudoviricetes	Unknown	Unknown;Unknown;Unknown;Unknown;Unknown;Unknown	Unknown	Unknown	Unknown	Unknown	Unknown	Unknown	Unused	32.54187902	24.11843239	26.51224498	27.00235468	20.6337307	16.9036218	26.71155521	29.29498363	19.60006415	66.79812528	53.21683091	56.55125816	39.93450023	39.32279477	17.80097085	51.72219532	9.379619451	7.737459227	7.440110867	10.23831547	16.47508323	7.123087289	12.5249236	25.076556	24.38555516	18.78030774	23.21528323	16.58984646	20.73186635	26.08000265	24.09235911	11.80602469
Ga0452169_00048865	DNA_phage	Unknown	6835	root;Duplodnaviria;Heunggongvirae;Uroviricota;Caudoviricetes	Duplodnaviria	Heunggongvirae	Uroviricota	Caudoviricetes	Unknown	Unknown;Unknown;Unknown;Unknown;Unknown;Unknown	Unknown	Unknown	Unknown	Unknown	Unknown	Unknown	Unused	45.3003693	19.93787375	21.2318572	46.1319526	56.91653105	47.44383286	40.40611233	13.32316949	14.38833074	15.12963989	7.576488391	0	3.581405311	4.826200287	0	0	22.84979897	14.77123006	20.74364049	14.57630546	19.42416983	10.14115032	22.52431954	11.29795294	11.08013372	10.20248732	13.3880038	15.66041721	9.199789083	13.02811924	14.46399402	33.61651098
Ga0452169_00042525	DNA_phage	Unknown	7210	root;Duplodnaviria;Heunggongvirae;Uroviricota;Caudoviricetes	Duplodnaviria	Heunggongvirae	Uroviricota	Caudoviricetes	Unknown	Bacteria;Proteobacteria;Gammaproteobacteria;Gammaproteobacteria_Pseudomonadales;Gammaproteobacteria_Halomonadaceae;Gammaproteobacteria_Salinicola	Bacteria	Proteobacteria	Gammaproteobacteria	Gammaproteobacteria_Pseudomonadales	Gammaproteobacteria_Halomonadaceae	Gammaproteobacteria_Salinicola	Unused	18.54410686	23.62610386	16.77297087	26.72546507	34.81047736	31.28781018	27.03850317	13.72849658	16.11997387	0	5.386820196	0	0	7.320294915	0	11.10566378	8.720805619	12.10425546	14.22555733	37.30907478	22.23564978	19.22739595	25.80130605	22.70590814	23.80871268	8.337797223	13.88152397	11.43864561	12.71855954	16.67319185	9.794075604	21.670294
Ga0452169_00094318	DNA_phage	Unknown	5272	root;Duplodnaviria;Heunggongvirae;Uroviricota;Caudoviricetes	Duplodnaviria	Heunggongvirae	Uroviricota	Caudoviricetes	Unknown	Unknown;Unknown;Unknown;Unknown;Unknown;Unknown	Unknown	Unknown	Unknown	Unknown	Unknown	Unknown	Unused	12.01308895	19.3866702	14.5278786	5.537850138	5.950861669	7.131547527	16.94821451	6.008040079	16.95824262	0	0	0	0	3.754219912	0	0	1.538915476	4.544182906	8.583047094	3.779554167	11.87872212	16.24129709	10.95080549	8.788487294	18.19577094	11.40279173	17.35717109	14.31215615	2.98181707	15.20153177	24.6456989	7.844915299
Ga0452169_00021872	DNA_phage	Unknown	9343	root;Duplodnaviria;Heunggongvirae;Uroviricota;Caudoviricetes	Duplodnaviria	Heunggongvirae	Uroviricota	Caudoviricetes	Unknown	Bacteria;Actinobacteriota;Actinomycetia;Actinomycetia_Mycobacteriales;Actinomycetia_Mycobacteriaceae;Actinomycetia_Mycobacterium	Bacteria	Actinobacteriota	Actinomycetia	Actinomycetia_Mycobacteriales	Actinomycetia_Mycobacteriaceae	Actinomycetia_Mycobacterium	Unused	25.60826487	15.80131089	11.21788547	23.12394733	13.43163554	14.08448196	7.824612323	10.17051931	8.612166283	0	0	0	0	3.53067312	0	0	8.249496168	9.157708705	20.01847448	6.042648019	9.652087886	10.03733236	10.98531693	10.57942103	11.34815366	6.434284275	6.427429379	8.827211268	7.571511097	5.241994783	3.627885781	22.62521078
Ga0452169_00097414	DNA_phage	Unknown	5206	root;Duplodnaviria;Heunggongvirae;Uroviricota;Caudoviricetes	Duplodnaviria	Heunggongvirae	Uroviricota	Caudoviricetes	Unknown	Unknown;Unknown;Unknown;Unknown;Unknown;Unknown	Unknown	Unknown	Unknown	Unknown	Unknown	Unknown	Unused	32.44103211	13.81542651	22.45524701	26.91867469	27.72100202	14.443918	15.60279868	11.40789016	10.30394027	0	0	7.290000837	0	0	0	0	9.740158458	12.49057992	8.691860215	5.103293525	2.88703602	4.69919973	6.16090905	3.559961968	0	6.9284116	0	2.696483922	3.522889524	9.407598397	13.02164305	22.95040402
Ga0452169_00046897	DNA_phage	Unknown	6943	root;Duplodnaviria;Heunggongvirae;Uroviricota;Caudoviricetes	Duplodnaviria	Heunggongvirae	Uroviricota	Caudoviricetes	Unknown	Bacteria;Proteobacteria;Alphaproteobacteria;Alphaproteobacteria_Rhizobiales;Alphaproteobacteria_Xanthobacteraceae;Alphaproteobacteria_Bradyrhizobium	Bacteria	Proteobacteria	Alphaproteobacteria	Alphaproteobacteria_Rhizobiales	Alphaproteobacteria_Xanthobacteraceae	Alphaproteobacteria_Bradyrhizobium	Unused	23.31139459	34.348537	25.54638858	26.91221287	32.53423413	19.62998773	7.019573953	19.38875789	23.17830033	0	0	12.29892335	9.695663198	4.276014844	4.508864281	9.885208437	14.02246128	21.68895744	19.98647959	19.61107572	23.0907439	17.61776883	16.63046134	24.46886337	29.08741236	12.12180976	2.883070368	15.9222851	9.81140788	16.03182972	18.30728981	22.5036468
Ga0452169_00059660	DNA_phage	Unknown	6315	root;Duplodnaviria;Heunggongvirae;Uroviricota;Caudoviricetes	Duplodnaviria	Heunggongvirae	Uroviricota	Caudoviricetes	Unknown	Unknown;Unknown;Unknown;Unknown;Unknown;Unknown	Unknown	Unknown	Unknown	Unknown	Unknown	Unknown	Unused	113.6617666	84.52021976	52.9820478	147.9425922	98.36647123	94.51474382	93.89796366	55.80008847	43.41596552	81.8773465	23.57604627	19.53177659	12.11347254	21.9391499	6.940152428	46.19006481	34.36691907	36.85265004	78.34226637	79.40874228	73.78102852	63.92027832	97.51621478	82.66308733	54.36605492	48.35895983	51.62212334	58.35229637	58.9142207	81.78523057	41.59760263	96.78307961
Ga0307287_10002710	DNA_phage	Unknown	5766	root;Duplodnaviria;Heunggongvirae;Uroviricota;Caudoviricetes	Duplodnaviria	Heunggongvirae	Uroviricota	Caudoviricetes	Unknown	Bacteria;Actinobacteriota;Thermoleophilia;Thermoleophilia_Gaiellales;Thermoleophilia_Gaiellaceae;Thermoleophilia_AC-50	Bacteria	Actinobacteriota	Thermoleophilia	Thermoleophilia_Gaiellales	Thermoleophilia_Gaiellaceae	Thermoleophilia_AC-50	Unused	1399.833443	1207.975274	1244.426833	1135.213562	1060.999624	855.0077388	528.2789407	547.9570123	984.589802	538.0389627	653.3785017	279.7345014	333.7936055	588.1151088	68.04657653	657.6436647	277.1926796	530.9319639	878.9421296	464.2213699	671.6452803	651.978239	522.8801763	654.6283955	633.9517279	209.3513009	346.1665918	683.8178706	220.3800354	664.0703062	706.3977878	1008.177587
Ga0452169_00017127	DNA_phage	Unknown	10258	root;Duplodnaviria;Heunggongvirae;Uroviricota;Caudoviricetes	Duplodnaviria	Heunggongvirae	Uroviricota	Caudoviricetes	Unknown	Unknown;Unknown;Unknown;Unknown;Unknown;Unknown	Unknown	Unknown	Unknown	Unknown	Unknown	Unknown	Unclustered	36.35806484	33.21197287	38.11825774	87.09141211	66.06117788	91.17160014	26.13111335	18.91261671	24.6939874	0	13.88278124	0	0	13.50611539	0	15.6115882	11.66593344	24.35529143	45.28805446	20.71963041	27.35019605	53.26217795	38.77108473	35.83294792	49.21863522	15.23692208	17.5623336	27.36965354	20.43301436	20.83381439	27.53569316	50.62172029
Ga0452169_00007530	DNA_phage	Unknown	14033	root;Duplodnaviria;Heunggongvirae;Uroviricota;Caudoviricetes	Duplodnaviria	Heunggongvirae	Uroviricota	Caudoviricetes	Unknown	Bacteria;Actinobacteriota;Actinomycetia;Actinomycetia_Mycobacteriales;Actinomycetia_Mycobacteriaceae;Actinomycetia_Mycobacterium	Bacteria	Actinobacteriota	Actinomycetia	Actinomycetia_Mycobacteriales	Actinomycetia_Mycobacteriaceae	Actinomycetia_Mycobacterium	Unclustered	82.23958455	56.64787582	47.97223457	101.5280155	74.22373678	73.00879219	64.82972302	48.81056263	36.95163967	41.0566161	36.90251418	28.39687278	29.43643747	31.26403123	9.666870499	49.31585824	22.83687838	33.65594013	51.16253678	72.41618243	73.36626538	71.4761908	84.1097331	64.71352799	59.72412896	44.38087125	46.66479097	51.14283454	44.80906319	72.97390028	43.47723675	65.16639586
Ga0452169_00028472	DNA_phage	Unknown	8418	root;Duplodnaviria;Heunggongvirae;Uroviricota;Caudoviricetes	Duplodnaviria	Heunggongvirae	Uroviricota	Caudoviricetes	Unknown	Unknown;Unknown;Unknown;Unknown;Unknown;Unknown	Unknown	Unknown	Unknown	Unknown	Unknown	Unknown	Unused	18.39083061	13.4904735	14.84488286	25.66488951	20.87057249	15.07384476	12.54414599	9.406743674	0	0	0	0	0	0	0	0	6.505564995	10.97710979	13.61759185	4.734095882	5.653921772	8.718472485	10.66837005	4.036286965	8.996521027	4.57043615	0	2.709857432	5.291089988	5.289094501	3.35544239	13.10157392
Ga0452169_00048352	DNA_phage	Unknown	6863	root;Duplodnaviria;Heunggongvirae;Uroviricota;Caudoviricetes	Duplodnaviria	Heunggongvirae	Uroviricota	Caudoviricetes	Unknown	Unknown;Unknown;Unknown;Unknown;Unknown;Unknown	Unknown	Unknown	Unknown	Unknown	Unknown	Unknown	Unused	24.60848218	20.40810053	11.15998484	35.73402095	22.85658074	30.13060646	21.30419727	15.57643263	15.19809087	0	0	0	7.579436656	0	0	11.66717702	6.501878645	8.976182449	19.34034939	22.74304361	20.07491922	17.82313405	27.10584534	22.50371801	17.65588553	22.07359833	11.25004172	13.29539843	11.83457981	27.89617795	10.7008446	31.47059906
Ga0452169_00027258	DNA_phage	LQ	8573	root;Duplodnaviria;Heunggongvirae;Uroviricota;Caudoviricetes	Duplodnaviria	Heunggongvirae	Uroviricota	Caudoviricetes	Unknown	Unknown;Unknown;Unknown;Unknown;Unknown;Unknown	Unknown	Unknown	Unknown	Unknown	Unknown	Unknown	Unused	9.849994936	7.947939291	0	0	0	0	0	0	0	0	0	0	0	0	0	0	2.839086337	2.19564959	0	35.25115033	21.6224057	0	35.16770205	41.07431215	0	11.78048177	24.01618611	9.824725509	7.945947149	14.54170921	4.942163894	0
Ga0452169_00037048	DNA_phage	LQ	7605	root;Duplodnaviria;Heunggongvirae;Uroviricota;Caudoviricetes	Duplodnaviria	Heunggongvirae	Uroviricota	Caudoviricetes	Unknown	Unknown;Unknown;Unknown;Unknown;Unknown;Unknown	Unknown	Unknown	Unknown	Unknown	Unknown	Unknown	Unused	56.44405437	37.33162587	21.73244759	33.78314322	36.30268191	38.31436803	42.72356078	17.70100539	14.10711717	31.0806315	20.4281255	0	7.242279676	6.506327211	4.939652024	12.03296115	21.33639024	26.55131031	40.46006642	21.39742864	28.65663222	25.19854456	30.36562605	19.08960364	25.22764087	21.50088217	19.17676408	21.22758658	16.88114925	26.34532397	18.94216721	25.98306551
Ga0452169_00065762	DNA_phage	Unknown	6077	root;Duplodnaviria;Heunggongvirae;Uroviricota;Caudoviricetes	Duplodnaviria	Heunggongvirae	Uroviricota	Caudoviricetes	Unknown	Bacteria;Proteobacteria;Gammaproteobacteria;Gammaproteobacteria_Pseudomonadales;Gammaproteobacteria_Halieaceae;Gammaproteobacteria_Luminiphilus	Bacteria	Proteobacteria	Gammaproteobacteria	Gammaproteobacteria_Pseudomonadales	Gammaproteobacteria_Halieaceae	Gammaproteobacteria_Luminiphilus	Unused	31.2652649	19.93313471	19.90013493	42.27757185	35.1054814	45.62805651	33.4162292	17.59109053	16.6734193	41.3265123	7.45633304	9.367717054	6.042184952	4.342547831	0	11.29389537	15.68696035	15.76892038	28.79150686	27.32407653	23.49582696	20.79932663	16.8892243	24.9060649	15.78543762	20.9716798	13.17568377	15.01502706	15.95209163	16.85112297	12.54969688	15.1238343
Ga0452169_00021111	DNA_phage	LQ	9474	root;Duplodnaviria;Heunggongvirae;Uroviricota;Caudoviricetes	Duplodnaviria	Heunggongvirae	Uroviricota	Caudoviricetes	Unknown	Unknown;Unknown;Unknown;Unknown;Unknown;Unknown	Unknown	Unknown	Unknown	Unknown	Unknown	Unknown	Unused	25.25417128	20.37753536	16.16866708	16.64090648	13.24591206	17.85822604	24.00663667	13.79109643	11.00955221	0	12.29859836	8.011767861	5.813546225	6.267336091	1.982586745	5.433264897	6.422706134	7.586109019	21.97057121	23.83637764	13.48471933	12.05040015	25.72937124	16.95384604	30.37622052	10.91394247	11.77160266	17.03987713	7.190268621	21.61795952	22.0626181	17.94690214
Ga0452169_00007901	DNA_phage	Unknown	13774	root;Duplodnaviria;Heunggongvirae;Uroviricota;Caudoviricetes	Duplodnaviria	Heunggongvirae	Uroviricota	Caudoviricetes	Unknown	Bacteria;Proteobacteria;Alphaproteobacteria;Alphaproteobacteria_Rhizobiales;Alphaproteobacteria_Xanthobacteraceae;Alphaproteobacteria_Bradyrhizobium	Bacteria	Proteobacteria	Alphaproteobacteria	Alphaproteobacteria_Rhizobiales	Alphaproteobacteria_Xanthobacteraceae	Alphaproteobacteria_Bradyrhizobium	Unique ERW Soil	27.58806662	36.00195434	47.99630142	22.89181763	41.90955031	35.48480771	15.92246688	24.43301619	42.18999986	0	0	0	17.99396807	25.1462414	4.090974333	22.83780504	13.54746152	29.94057479	45.11622768	13.50183118	44.73836869	37.59416645	22.81996418	36.32898026	38.12110864	15.71191119	33.21729563	42.42249106	9.891187006	38.78925295	43.6795578	30.36004876
Ga0452169_00012333	DNA_phage	LQ	11582	root;Duplodnaviria;Heunggongvirae;Uroviricota;Caudoviricetes	Duplodnaviria	Heunggongvirae	Uroviricota	Caudoviricetes	Unknown	Bacteria;Proteobacteria;Alphaproteobacteria;Alphaproteobacteria_Rhizobiales;Alphaproteobacteria_Xanthobacteraceae;Alphaproteobacteria_Bradyrhizobium	Bacteria	Proteobacteria	Alphaproteobacteria	Alphaproteobacteria_Rhizobiales	Alphaproteobacteria_Xanthobacteraceae	Alphaproteobacteria_Bradyrhizobium	Unclustered	0	0	0	0	0	0	0	0	0	0	0	60.62055522	128.1327607	0	63.60836229	19.25895848	0	3.398188337	0	0	0	0	0	0	0	0	0	0	0	0	0	0
Ga0452169_00037550	DNA_phage	Unknown	7567	root;Duplodnaviria;Heunggongvirae;Uroviricota;Caudoviricetes	Duplodnaviria	Heunggongvirae	Uroviricota	Caudoviricetes	Unknown	Unknown;Unknown;Unknown;Unknown;Unknown;Unknown	Unknown	Unknown	Unknown	Unknown	Unknown	Unknown	Unused	26.96881405	21.0106949	10.12170952	24.69294224	19.90090195	24.84308085	23.6159606	12.55757393	7.87664465	0	0	0	2.83058572	0	2.758032219	12.09338834	8.845459192	7.688796254	14.75039424	18.43275631	16.88307532	15.08728572	31.36584176	11.8378419	12.0099454	7.308877566	7.558065119	8.811946963	7.617353224	15.88657503	7.092324128	16.3968786
Ga0452169_00039471	DNA_phage	Unknown	7416	root;Duplodnaviria;Heunggongvirae;Uroviricota;Caudoviricetes	Duplodnaviria	Heunggongvirae	Uroviricota	Caudoviricetes	Unknown	Unknown;Unknown;Unknown;Unknown;Unknown;Unknown	Unknown	Unknown	Unknown	Unknown	Unknown	Unknown	Unused	13.28452099	18.88629908	19.02489751	14.95996151	26.22872773	15.84307518	16.42964602	9.076061625	13.26108962	0	0	0	6.601646522	12.00985885	1.407094782	0	3.28202362	7.845350762	13.4236264	9.851847593	17.56461918	24.19133151	7.784876824	14.57795465	25.18977363	6.160705726	6.940761985	13.96028558	3.179639886	10.20632629	15.23522872	5.576913896
Ga0452169_00019497	DNA_phage	LQ	9748	root;Duplodnaviria;Heunggongvirae;Uroviricota;Caudoviricetes	Duplodnaviria	Heunggongvirae	Uroviricota	Caudoviricetes	Unknown	Unknown;Unknown;Unknown;Unknown;Unknown;Unknown	Unknown	Unknown	Unknown	Unknown	Unknown	Unknown	Unused	63.52647192	56.69597067	61.61617724	11.98011733	24.45982403	14.46355095	82.49475608	81.63920608	44.02323599	0	0	0	0	0	0	0	9.363261887	15.27238634	5.879815766	28.95797109	73.75160772	14.63960441	84.23128113	103.3000071	10.35873533	23.18776648	65.41746493	22.14122284	16.39530357	58.92023059	36.51015972	32.05638484
Ga0452169_00039698	DNA_phage	Unknown	7401	root;Duplodnaviria;Heunggongvirae;Uroviricota;Caudoviricetes	Duplodnaviria	Heunggongvirae	Uroviricota	Caudoviricetes	Unknown	Unknown;Unknown;Unknown;Unknown;Unknown;Unknown	Unknown	Unknown	Unknown	Unknown	Unknown	Unknown	Unused	0	0	0	0	0	0	6.585177943	10.69936066	4.831987845	15.96866657	21.86583661	0	0	0	0	0	0	0	0	0	0	0	0	0	0	0	0	0	0	0	0	0
Ga0452169_00012629	DNA_phage	Unknown	11483	root;Duplodnaviria;Heunggongvirae;Uroviricota;Caudoviricetes	Duplodnaviria	Heunggongvirae	Uroviricota	Caudoviricetes	Unknown	Bacteria;Proteobacteria;Alphaproteobacteria;Alphaproteobacteria_Rhizobiales;Alphaproteobacteria_Xanthobacteraceae;Alphaproteobacteria_Bradyrhizobium	Bacteria	Proteobacteria	Alphaproteobacteria	Alphaproteobacteria_Rhizobiales	Alphaproteobacteria_Xanthobacteraceae	Alphaproteobacteria_Bradyrhizobium	Unique ERW Soil	23.8999409	36.26203562	43.53016597	20.84851316	24.58908687	42.9737378	14.85492962	32.41087266	35.55495993	0	0	0	19.45223469	25.85419408	0	17.93076779	12.18776027	27.86694826	29.9485034	15.03878338	39.48465301	34.08730651	25.69694079	29.58936138	46.16641976	16.75256096	22.41256243	43.09290336	12.77726229	29.4678517	50.42631175	25.21194411
Ga0307280_10001297	DNA_phage	Unknown	6012	root;Duplodnaviria;Heunggongvirae;Uroviricota;Caudoviricetes	Duplodnaviria	Heunggongvirae	Uroviricota	Caudoviricetes	Unknown	Bacteria;Verrucomicrobiota;Verrucomicrobiae;Verrucomicrobiae_Chthoniobacterales;Verrucomicrobiae_UBA10450;Verrucomicrobiae_Udaeobacter	Bacteria	Verrucomicrobiota	Verrucomicrobiae	Verrucomicrobiae_Chthoniobacterales	Verrucomicrobiae_UBA10450	Verrucomicrobiae_Udaeobacter	Unused	76.0820086	91.92819729	128.7378522	33.99348328	59.48961194	50.02996482	40.53301893	54.00240682	103.1049116	86.00389939	245.4891879	277.7572774	460.0991848	189.8457971	170.7926591	539.40608	37.44847909	88.23601615	60.71444597	87.277609	186.2488788	99.01721373	394.7859691	259.9739403	146.1243318	35.1973758	87.99482343	121.127049	29.63432836	256.2402651	146.5866198	108.5401765
Ga0452169_00055762	DNA_phage	LQ	6485	root;Duplodnaviria;Heunggongvirae;Uroviricota;Caudoviricetes	Duplodnaviria	Heunggongvirae	Uroviricota	Caudoviricetes	Unknown	Bacteria;Proteobacteria;Alphaproteobacteria;Alphaproteobacteria_Rhizobiales;Alphaproteobacteria_Xanthobacteraceae;Alphaproteobacteria_VAZQ01	Bacteria	Proteobacteria	Alphaproteobacteria	Alphaproteobacteria_Rhizobiales	Alphaproteobacteria_Xanthobacteraceae	Alphaproteobacteria_VAZQ01	Unused	66.19229506	63.62552477	60.29561879	56.72534752	84.17720945	67.397248	58.87006919	70.82168324	84.55568922	232.358873	408.2534107	103.8771723	94.83924375	146.4962026	9.332781253	181.6807819	15.32555733	16.36005949	24.65423477	49.16159647	69.14299162	79.22046409	66.27409093	110.0272532	84.08258147	15.20269075	36.15831964	43.56401586	14.94847507	64.53690309	65.76967186	39.68251578
Ga0452169_00076928	DNA_phage	Unknown	5710	root;Duplodnaviria;Heunggongvirae;Uroviricota;Caudoviricetes	Duplodnaviria	Heunggongvirae	Uroviricota	Caudoviricetes	Unknown	Unknown;Unknown;Unknown;Unknown;Unknown;Unknown	Unknown	Unknown	Unknown	Unknown	Unknown	Unknown	Unused	17.25359154	10.60715058	16.23737162	21.47483238	17.58203445	19.75351238	18.49327862	11.78775359	4.697225311	10.34887052	0	0	0	0	0	0	8.880431687	12.58682957	7.396351896	12.7953243	8.774027741	11.42511794	0	7.573387859	0	2.105622346	0	6.760807718	3.211937454	3.898738836	5.936136051	8.852740378
Ga0452169_00059678	DNA_phage	Unknown	6314	root;Duplodnaviria;Heunggongvirae;Uroviricota;Caudoviricetes	Duplodnaviria	Heunggongvirae	Uroviricota	Caudoviricetes	Unknown	Unknown;Unknown;Unknown;Unknown;Unknown;Unknown	Unknown	Unknown	Unknown	Unknown	Unknown	Unknown	Unused	98.0766627	118.7067658	139.8181463	73.98301154	118.257212	110.9049387	90.05340347	71.48559059	113.7489657	49.13418845	0	37.56705769	60.09233959	65.30543032	16.85732531	76.08980286	39.51215449	79.40835737	110.3654251	41.55155094	90.05884967	102.6761	54.86155831	80.23013855	91.95715459	38.08395184	42.11945458	64.475604	38.17582205	86.73428086	90.3660918	66.23048964
Ga0452169_00095420	DNA_phage	Unknown	5249	root;Duplodnaviria;Heunggongvirae;Uroviricota;Caudoviricetes	Duplodnaviria	Heunggongvirae	Uroviricota	Caudoviricetes	Unknown	Unknown;Unknown;Unknown;Unknown;Unknown;Unknown	Unknown	Unknown	Unknown	Unknown	Unknown	Unknown	Unused	18.76890983	46.15494747	58.36614667	25.58573276	49.01088403	43.87212825	7.737489991	5.280070277	18.16805336	25.32998932	0	0	0	11.94045533	0	6.537721678	9.273952054	12.06224988	10.34478741	12.021032	53.44985922	48.16060504	23.2196669	53.55044588	38.47473881	14.6595281	28.87378142	47.13619825	22.46162068	74.64424806	41.97365013	21.01144013
Ga0452169_00054801	DNA_phage	Unknown	6532	root;Duplodnaviria;Heunggongvirae;Uroviricota;Caudoviricetes	Duplodnaviria	Heunggongvirae	Uroviricota	Caudoviricetes	Unknown	Bacteria;Actinobacteriota;Actinomycetia;Actinomycetia_Mycobacteriales;Actinomycetia_Mycobacteriaceae;Actinomycetia_Mycobacterium	Bacteria	Actinobacteriota	Actinomycetia	Actinomycetia_Mycobacteriales	Actinomycetia_Mycobacteriaceae	Actinomycetia_Mycobacterium	Unused	54.9429008	25.49889498	24.06813471	18.77239634	8.645330204	0	44.76751558	33.33763207	18.70564431	0	0	0	0	0	0	0	11.48909248	10.21695782	7.851061571	35.58906588	59.05812579	27.46523492	54.99469629	34.0474501	20.09645401	27.24156969	36.77371261	16.65549427	16.0442331	17.72219129	12.10794846	22.51256363
Ga0452169_00095137	DNA_phage	Unknown	5254	root;Duplodnaviria;Heunggongvirae;Uroviricota;Caudoviricetes	Duplodnaviria	Heunggongvirae	Uroviricota	Caudoviricetes	Unknown	Unknown;Unknown;Unknown;Unknown;Unknown;Unknown	Unknown	Unknown	Unknown	Unknown	Unknown	Unknown	Unused	6.696802959	10.08678647	10.74142672	0	0	0	0	3.76788962	9.642593177	0	8.624312121	0	0	11.92909213	0	29.39175008	0	0	4.019144397	0	2.383883632	13.96880498	0	8.81859631	9.609531025	1.83069716	5.442698777	5.009717108	0	6.779382947	0	0
Ga0452169_00100362	DNA_phage	LQ	5146	root;Duplodnaviria;Heunggongvirae;Uroviricota;Caudoviricetes	Duplodnaviria	Heunggongvirae	Uroviricota	Caudoviricetes	Unknown	Unknown;Unknown;Unknown;Unknown;Unknown;Unknown	Unknown	Unknown	Unknown	Unknown	Unknown	Unknown	Unused	5.469879945	6.62045118	12.53355305	0	0	12.78578653	0	6.924540558	5.212039745	0	0	0	7.72993026	17.30763956	0	23.34002212	2.364893817	2.327723696	8.206989764	0	9.735658453	19.01596097	9.972387879	8.403428814	12.75457031	0	5.001233082	15.68556121	0	14.70853396	13.17346943	4.464999078
Ga0307299_10000046	DNA_phage	Unknown	36749	root;Duplodnaviria;Heunggongvirae;Uroviricota;Caudoviricetes	Duplodnaviria	Heunggongvirae	Uroviricota	Caudoviricetes	Unknown	Bacteria;Proteobacteria;Alphaproteobacteria;Alphaproteobacteria_Rhizobiales;Alphaproteobacteria_Xanthobacteraceae;Alphaproteobacteria_Bradyrhizobium	Bacteria	Proteobacteria	Alphaproteobacteria	Alphaproteobacteria_Rhizobiales	Alphaproteobacteria_Xanthobacteraceae	Alphaproteobacteria_Bradyrhizobium	Soil and Other Evironments	10.53185203	44.70530515	91.48386989	0	0	0	0	47.18965699	49.71070702	0	0	0	8.825967925	7.540108936	3.066700072	0	35.43395911	89.17157185	19.37278752	4.608816059	202.3128587	36.83573802	13.61532568	74.89114146	7.69369141	47.43938669	154.3833675	278.5690807	20.03392032	98.74209358	225.8213368	5.001907046
Ga0452169_00031567	DNA_phage	LQ	8084	root;Duplodnaviria;Heunggongvirae;Uroviricota;Caudoviricetes	Duplodnaviria	Heunggongvirae	Uroviricota	Caudoviricetes	Unknown	Bacteria;Actinobacteriota;Actinomycetia;Actinomycetia_Mycobacteriales;Actinomycetia_Mycobacteriaceae;Actinomycetia_Mycobacterium	Bacteria	Actinobacteriota	Actinomycetia	Actinomycetia_Mycobacteriales	Actinomycetia_Mycobacteriaceae	Actinomycetia_Mycobacterium	Unused	97.49431735	98.33493832	66.32073624	111.95719	121.083104	76.73912126	114.5473945	55.3439783	49.7671138	84.06217001	28.02581388	37.55739174	35.95831278	34.27652935	14.45722005	52.35487961	36.63167086	47.4159966	57.84036585	75.17778227	73.74893753	68.59451995	93.63423347	85.97149619	83.689458	50.86468864	45.98555318	68.3748302	54.12467657	68.84524602	61.49574556	80.72037867
Ga0452169_00041705	DNA_phage	Unknown	7265	root;Duplodnaviria;Heunggongvirae;Uroviricota;Caudoviricetes	Duplodnaviria	Heunggongvirae	Uroviricota	Caudoviricetes	Unknown	Bacteria;Gemmatimonadota;Gemmatimonadetes;Gemmatimonadetes_Gemmatimonadales;Gemmatimonadetes_GWC2-71-9;Gemmatimonadetes_Unknown	Bacteria	Gemmatimonadota	Gemmatimonadetes	Gemmatimonadetes_Gemmatimonadales	Gemmatimonadetes_GWC2-71-9	Gemmatimonadetes_Unknown	Unused	85.23827231	70.86277405	47.71850569	157.5313696	100.186135	87.97767592	80.50142099	44.14358863	39.379537	0	51.67837737	0	13.89889668	16.80002645	4.883558247	20.46866319	39.086123	59.35647365	87.61379145	36.11238715	48.61705075	52.1944286	60.0415992	49.31972454	36.1376566	33.7606763	28.73370371	36.22994313	33.17854652	39.83529027	32.2701647	103.735972
Ga0452169_00013998	DNA_phage	LQ	11061	root;Duplodnaviria;Heunggongvirae;Uroviricota;Caudoviricetes	Duplodnaviria	Heunggongvirae	Uroviricota	Caudoviricetes	Unknown	Bacteria;Proteobacteria;Alphaproteobacteria;Alphaproteobacteria_Rhizobiales;Alphaproteobacteria_Xanthobacteraceae;Alphaproteobacteria_Bradyrhizobium	Bacteria	Proteobacteria	Alphaproteobacteria	Alphaproteobacteria_Rhizobiales	Alphaproteobacteria_Xanthobacteraceae	Alphaproteobacteria_Bradyrhizobium	Soil	15.90498271	14.03150722	18.95103588	31.67403952	30.63265359	26.34307647	8.078020696	5.011317039	4.310826874	0	0	0	4.979435578	0	0	0	6.601434002	9.127688045	11.72734499	9.307478176	10.41762104	10.6900669	15.0784921	7.539935722	4.564548956	9.782834496	11.63382399	9.994433186	13.50161162	10.06319445	12.25760306	22.85017067
Ga0452169_00064011	DNA_phage	Unknown	6142	root;Duplodnaviria;Heunggongvirae;Uroviricota;Caudoviricetes	Duplodnaviria	Heunggongvirae	Uroviricota	Caudoviricetes	Unknown	Bacteria;Proteobacteria;Alphaproteobacteria;Alphaproteobacteria_Rhizobiales;Alphaproteobacteria_Xanthobacteraceae;Alphaproteobacteria_Bradyrhizobium	Bacteria	Proteobacteria	Alphaproteobacteria	Alphaproteobacteria_Rhizobiales	Alphaproteobacteria_Xanthobacteraceae	Alphaproteobacteria_Bradyrhizobium	Unused	13.74861716	20.33850317	30.19061933	14.26027968	28.60444142	16.06862361	10.58002865	5.15701519	2.426024506	0	0	0	3.985494188	0	0	0	11.22791929	15.0448242	11.29649363	17.30234197	10.19612879	11.28537324	6.266432924	14.08142126	4.932120743	5.872567696	18.62321027	9.427925449	14.07697294	12.32336629	10.11746188	8.978268416
Ga0452169_00081051	DNA_phage	LQ	5595	root;Duplodnaviria;Heunggongvirae;Uroviricota;Caudoviricetes	Duplodnaviria	Heunggongvirae	Uroviricota	Caudoviricetes	Unknown	Unknown;Unknown;Unknown;Unknown;Unknown;Unknown	Unknown	Unknown	Unknown	Unknown	Unknown	Unknown	Unused	36.47417621	40.59438996	45.39044717	36.52704584	53.83025024	43.67897599	30.48778496	32.55187256	45.8071584	0	0	0	21.87569732	20.04576738	4.476145802	19.42250583	14.86325549	40.06585125	40.97690373	11.27764021	36.71291572	50.28353684	17.19769036	40.85355938	21.65725512	13.75296926	31.68808296	56.45266206	9.833867486	35.80986395	34.83434976	25.46142781
Ga0452169_00105510	DNA_phage	Unknown	5043	root;Duplodnaviria;Heunggongvirae;Uroviricota;Caudoviricetes	Duplodnaviria	Heunggongvirae	Uroviricota	Caudoviricetes	Unknown	Unknown;Unknown;Unknown;Unknown;Unknown;Unknown	Unknown	Unknown	Unknown	Unknown	Unknown	Unknown	Unused	0	0	0	0	0	0	0	4.710646535	0	0	0	26.33969963	13.9553545	3.92469708	24.41665196	23.81672691	1.608796825	2.714589647	2.392746343	0	0	0	0	0	0	13.8278804	3.402253346	0	5.195366381	17.65758378	0	0
Ga0452169_00041471	DNA_phage	Unknown	7280	root;Duplodnaviria;Heunggongvirae;Uroviricota;Caudoviricetes	Duplodnaviria	Heunggongvirae	Uroviricota	Caudoviricetes	Unknown	Unknown;Unknown;Unknown;Unknown;Unknown;Unknown	Unknown	Unknown	Unknown	Unknown	Unknown	Unknown	Unused	59.93049918	21.83900114	26.02498461	49.72867713	36.19954929	26.46803333	39.05200477	20.66666754	13.09946595	30.43889971	15.1159009	11.72959132	0	8.156145897	2.006733635	14.92704947	18.10973748	20.44989314	19.89003265	29.65150233	23.39821079	19.04251715	19.38519877	29.27628613	24.27330577	23.45165811	17.67606143	18.07764676	20.51391843	23.24033936	18.62381146	32.19288868
Ga0452169_00012876	DNA_phage	Unknown	11404	root;Duplodnaviria;Heunggongvirae;Uroviricota;Caudoviricetes	Duplodnaviria	Heunggongvirae	Uroviricota	Caudoviricetes	Unknown	Unknown;Unknown;Unknown;Unknown;Unknown;Unknown	Unknown	Unknown	Unknown	Unknown	Unknown	Unknown	Unclustered	11.72422049	6.638770368	7.423113291	33.28148869	29.71131019	27.19918697	21.36833653	12.15147706	4.181169419	0	0	0	0	0	0	0	6.936455041	16.35582514	13.490828	9.318746437	9.884630077	7.865788955	8.99998387	8.938301563	8.85452052	4.638868452	4.764318206	8.462866554	5.284157762	5.07547148	6.935208639	21.35697858
Ga0452169_00035284	DNA_phage	Unknown	7744	root;Duplodnaviria;Heunggongvirae;Uroviricota;Caudoviricetes	Duplodnaviria	Heunggongvirae	Uroviricota	Caudoviricetes	Unknown	Unknown;Unknown;Unknown;Unknown;Unknown;Unknown	Unknown	Unknown	Unknown	Unknown	Unknown	Unknown	Unused	0	0	0	0	0	0	0	0	0	0	0	17.15277702	35.95655318	55.80200599	0	52.43783526	0	0	0	0	0	0	0	0	0	0	0	0	0	0	0	0
Ga0452169_00035976	DNA_phage	Unknown	7689	root;Duplodnaviria;Heunggongvirae;Uroviricota;Caudoviricetes	Duplodnaviria	Heunggongvirae	Uroviricota	Caudoviricetes	Unknown	Bacteria;Actinobacteriota;Thermoleophilia;Thermoleophilia_Solirubrobacterales;Thermoleophilia_Thermoleophilaceae;Thermoleophilia_JACVRW01	Bacteria	Actinobacteriota	Thermoleophilia	Thermoleophilia_Solirubrobacterales	Thermoleophilia_Thermoleophilaceae	Thermoleophilia_JACVRW01	Unused	97.01158254	83.69392207	62.91227465	225.54499	189.3229994	154.0280706	78.17511477	39.64962645	39.92108672	80.69534813	34.51679712	17.27547214	8.754973284	21.87984168	5.157114921	35.70451407	35.08423065	53.85780811	106.3224726	37.14439725	43.32982109	42.42256694	50.05648461	52.22419605	44.65101272	20.95325636	24.17396358	28.29852739	27.94146284	36.48051298	22.40880422	93.23433735
Ga0452169_00012257	DNA_phage	Unknown	11607	root;Duplodnaviria;Heunggongvirae;Uroviricota;Caudoviricetes	Duplodnaviria	Heunggongvirae	Uroviricota	Caudoviricetes	Unknown	Unknown;Unknown;Unknown;Unknown;Unknown;Unknown	Unknown	Unknown	Unknown	Unknown	Unknown	Unknown	Unclustered	77.60283193	52.18129561	43.06512413	93.06756262	96.76499951	82.59987278	33.59138586	36.84020234	40.56692543	62.36560872	45.7309646	19.61837392	20.56253353	20.1781908	3.416305387	22.6667679	9.785842461	28.01152712	54.31902171	26.03671162	32.37251124	27.75133784	32.05434937	39.38583005	36.53857142	17.8166091	15.7675551	17.53678658	12.18930442	35.67411535	27.01230859	59.38714204
Ga0452169_00103797	DNA_phage	Unknown	5077	root;Duplodnaviria;Heunggongvirae;Uroviricota;Caudoviricetes	Duplodnaviria	Heunggongvirae	Uroviricota	Caudoviricetes	Unknown	Unknown;Unknown;Unknown;Unknown;Unknown;Unknown	Unknown	Unknown	Unknown	Unknown	Unknown	Unknown	Unused	18.01871324	17.14887096	15.08587275	12.65121155	16.06650602	11.10818945	19.19909472	10.1380499	11.15273617	0	0	0	0	3.898413901	0	0	5.593080237	4.044615596	7.130167308	19.62360604	16.28215528	12.84960084	12.63489955	10.34284532	16.90573355	8.525344287	15.77085489	11.75124188	4.644516327	10.52359996	10.01437961	17.19758991
Ga0307312_10008777	DNA_phage	LQ	5521	root;Duplodnaviria;Heunggongvirae;Uroviricota;Caudoviricetes	Duplodnaviria	Heunggongvirae	Uroviricota	Caudoviricetes	Unknown	Unknown;Unknown;Unknown;Unknown;Unknown;Unknown	Unknown	Unknown	Unknown	Unknown	Unknown	Unknown	Unused	0	0	0	0	0	0	5.885033141	7.888477184	41.02332299	0	0	0	0	20.31444819	0	0	6.612793108	8.368530178	7.649550684	0	27.22316522	0	0	7.832647107	10.97376765	3.919867139	5.697434036	9.217056775	0	7.257967353	8.697408779	0
Ga0452169_00104332	DNA_phage	Unknown	5066	root;Duplodnaviria;Heunggongvirae;Uroviricota;Caudoviricetes	Duplodnaviria	Heunggongvirae	Uroviricota	Caudoviricetes	Unknown	Unknown;Unknown;Unknown;Unknown;Unknown;Unknown	Unknown	Unknown	Unknown	Unknown	Unknown	Unknown	Unused	40.28286931	61.27220743	41.37730121	0	21.05566625	17.62615606	27.25777514	10.16006304	31.76607564	69.98663716	166.1095726	93.64326973	132.2759638	70.97496263	28.8373882	164.8312001	21.62015244	55.05865379	30.96448036	34.08810691	54.88616781	35.41312959	127.8895754	107.9210973	36.87472586	12.81578354	51.93103874	34.98389817	11.37791391	88.76595634	55.19868318	34.46986339
Ga0307289_10004534	DNA_phage	Unknown	5440	root;Duplodnaviria;Heunggongvirae;Uroviricota;Caudoviricetes	Duplodnaviria	Heunggongvirae	Uroviricota	Caudoviricetes	Unknown	Unknown;Unknown;Unknown;Unknown;Unknown;Unknown	Unknown	Unknown	Unknown	Unknown	Unknown	Unknown	Unused	14.22922905	34.79252632	41.49665881	0	0	0	0	4.366873249	2.739088698	0	0	0	0	0	0	0	1.491390145	5.976650648	0	10.37802582	141.8263521	19.48728182	28.30031693	92.55224898	7.424775883	21.21724164	130.3638413	101.6070087	13.00379194	135.8624483	84.11526608	0
Ga0307281_10002215	DNA_phage	Unknown	5385	root;Duplodnaviria;Heunggongvirae;Uroviricota;Caudoviricetes	Duplodnaviria	Heunggongvirae	Uroviricota	Caudoviricetes	Unknown	Unknown;Unknown;Unknown;Unknown;Unknown;Unknown	Unknown	Unknown	Unknown	Unknown	Unknown	Unknown	Unused	75.79313497	92.7904078	92.07535595	73.73434069	114.1893551	69.81897598	43.74404694	41.90900826	26.01040662	16.46018124	4.808291379	0	8.523295718	6.125734255	4.65070302	12.7452186	79.47433909	77.85446888	70.02448821	28.98523831	25.5848042	21.20064829	46.45771618	14.34011297	8.438185405	37.50940398	44.07544974	15.9669654	49.62718164	48.78165744	29.37386047	66.56256452
Ga0452169_00097167	DNA_phage	LQ	5211	root;Duplodnaviria;Heunggongvirae;Uroviricota;Caudoviricetes	Duplodnaviria	Heunggongvirae	Uroviricota	Caudoviricetes	Unknown	Bacteria;Proteobacteria;Gammaproteobacteria;Gammaproteobacteria_Burkholderiales;Gammaproteobacteria_Burkholderiaceae;Gammaproteobacteria_Ralstonia	Bacteria	Proteobacteria	Gammaproteobacteria	Gammaproteobacteria_Burkholderiales	Gammaproteobacteria_Burkholderiaceae	Gammaproteobacteria_Ralstonia	Unused	0	0	0	0	0	0	0	0	0	0	0	32.77352708	15.26702019	0	14.41798259	21.95132162	0	2.627072652	3.47340812	0	0	0	0	0	0	9.229018304	2.195044281	3.0306337	4.022296321	22.21480589	0	0
Ga0452169_00019905	DNA_phage	LQ	9673	root;Duplodnaviria;Heunggongvirae;Uroviricota;Caudoviricetes	Duplodnaviria	Heunggongvirae	Uroviricota	Caudoviricetes	Unknown	Bacteria;Actinobacteriota;Actinomycetia;Actinomycetia_Propionibacteriales;Actinomycetia_Propionibacteriaceae;Actinomycetia_Unknown	Bacteria	Actinobacteriota	Actinomycetia	Actinomycetia_Propionibacteriales	Actinomycetia_Propionibacteriaceae	Actinomycetia_Unknown	Unused	69.83893856	45.78672005	44.17419868	60.96867856	57.08299306	49.5573619	74.73697016	46.66184421	32.34916705	29.01759956	33.45995177	28.44517178	19.92881001	24.89462177	6.472665089	40.20679682	21.17826427	28.48182789	36.79988466	49.43858468	39.88087229	44.25933954	49.7369366	50.13450558	48.01964016	35.29992165	28.6757585	30.47615024	26.81508356	42.80672561	30.36902574	34.68029822
Ga0452169_00039260	DNA_phage	Unknown	7433	root;Duplodnaviria;Heunggongvirae;Uroviricota;Caudoviricetes	Duplodnaviria	Heunggongvirae	Uroviricota	Caudoviricetes	Unknown	Bacteria;Proteobacteria;Alphaproteobacteria;Alphaproteobacteria_Rhizobiales;Alphaproteobacteria_Xanthobacteraceae;Alphaproteobacteria_Bradyrhizobium	Bacteria	Proteobacteria	Alphaproteobacteria	Alphaproteobacteria_Rhizobiales	Alphaproteobacteria_Xanthobacteraceae	Alphaproteobacteria_Bradyrhizobium	Unused	42.6025864	38.70475469	26.57393999	14.140181	20.25966972	17.07138775	17.48487446	11.1859635	23.25406339	0	0	0	6.586547909	3.106545846	3.93085453	0	24.28600338	26.2448375	20.69815721	11.61646372	15.50239558	7.131091962	12.94512008	9.557888831	0	18.76335285	24.23710723	11.09547086	23.61651538	28.15295416	6.460163308	21.02015602
Ga0452169_00050068	DNA_phage	Unknown	6769	root;Duplodnaviria;Heunggongvirae;Uroviricota;Caudoviricetes	Duplodnaviria	Heunggongvirae	Uroviricota	Caudoviricetes	Unknown	Unknown;Unknown;Unknown;Unknown;Unknown;Unknown	Unknown	Unknown	Unknown	Unknown	Unknown	Unknown	Unused	10.3959234	3.355379108	10.71943743	8.626250828	0	4.860072203	14.40003012	7.603911857	5.283135181	0	0	0	0	0	0	0	7.790745388	7.078425847	7.130518427	8.831057572	5.180940889	4.818837601	0	10.95178727	6.712901227	7.104803425	2.534726492	4.147701373	6.967117563	11.18187557	2.503718189	8.146627952
Ga0452169_00092381	DNA_phage	Unknown	5315	root;Duplodnaviria;Heunggongvirae;Uroviricota;Caudoviricetes	Duplodnaviria	Heunggongvirae	Uroviricota	Caudoviricetes	Unknown	Bacteria;Actinobacteriota;Actinomycetia;Actinomycetia_Mycobacteriales;Actinomycetia_Mycobacteriaceae;Actinomycetia_Mycobacterium	Bacteria	Actinobacteriota	Actinomycetia	Actinomycetia_Mycobacteriales	Actinomycetia_Mycobacteriaceae	Actinomycetia_Mycobacterium	Unused	0	0	6.067513074	7.690266096	4.722173881	5.30538832	0	8.939149755	8.971224092	13.89747193	53.58779677	19.6363682	10.36265982	76.95950689	0	72.09801107	0	0	2.270295354	8.122782201	16.49566739	18.41131424	7.241473381	16.85361236	27.54780441	1.809686336	0	12.21547803	2.957693245	11.72775852	6.37729762	6.052236944
Ga0452169_00003591	DNA_phage	LQ	18517	root;Duplodnaviria;Heunggongvirae;Uroviricota;Caudoviricetes	Duplodnaviria	Heunggongvirae	Uroviricota	Caudoviricetes	Unknown	Bacteria;Actinobacteriota;Actinomycetia;Actinomycetia_Mycobacteriales;Actinomycetia_Mycobacteriaceae;Actinomycetia_Mycobacterium	Bacteria	Actinobacteriota	Actinomycetia	Actinomycetia_Mycobacteriales	Actinomycetia_Mycobacteriaceae	Actinomycetia_Mycobacterium	Unique ERW Soil	78.66604275	53.76504105	43.10409849	70.63565683	48.11749059	43.40049464	61.85220046	41.69483126	41.20067488	52.65533486	34.25878395	39.45407349	30.9010321	37.23227036	11.6088625	39.53585119	24.42667836	27.53904065	43.49769791	90.03219027	76.43335744	67.8198629	94.92025435	82.23838336	69.80099291	52.72322795	44.01275975	54.48904923	47.11712197	82.9542644	51.55903519	38.46646016
Ga0452169_00008231	DNA_phage	Unknown	13552	root;Duplodnaviria;Heunggongvirae;Uroviricota;Caudoviricetes	Duplodnaviria	Heunggongvirae	Uroviricota	Caudoviricetes	Unknown	Unknown;Unknown;Unknown;Unknown;Unknown;Unknown	Unknown	Unknown	Unknown	Unknown	Unknown	Unknown	Soil	0	0	0	0	0	0	0	0	0	0	0	32.90532735	63.89767378	0	58.51985925	10.12883739	0	0	0	0	0	0	0	0	0	0	2.954125969	2.330671814	0	0	0	0
Ga0452169_00009482	DNA_phage	Unknown	12841	root;Duplodnaviria;Heunggongvirae;Uroviricota;Caudoviricetes	Duplodnaviria	Heunggongvirae	Uroviricota	Caudoviricetes	Unknown	Bacteria;Proteobacteria;Alphaproteobacteria;Alphaproteobacteria_Rhizobiales;Alphaproteobacteria_Xanthobacteraceae;Alphaproteobacteria_Bradyrhizobium	Bacteria	Proteobacteria	Alphaproteobacteria	Alphaproteobacteria_Rhizobiales	Alphaproteobacteria_Xanthobacteraceae	Alphaproteobacteria_Bradyrhizobium	Unique ERW Soil	31.78459869	51.58863805	45.20512233	37.74208102	28.34094973	19.39752048	22.13991081	30.52492351	15.78138293	0	0	0	15.01217812	11.04621443	8.126325754	0	26.69426921	35.04774433	20.90820736	15.51733476	20.28801742	7.620600823	23.47891205	20.44647056	7.863636166	24.53121363	35.40810187	15.85152884	35.50222321	23.57763905	14.29793172	23.97712502
Ga0452169_00033096	DNA_phage	Unknown	7938	root;Duplodnaviria;Heunggongvirae;Uroviricota;Caudoviricetes	Duplodnaviria	Heunggongvirae	Uroviricota	Caudoviricetes	Unknown	Bacteria;Actinobacteriota;Actinomycetia;Actinomycetia_Mycobacteriales;Actinomycetia_Micromonosporaceae;Actinomycetia_Asanoa	Bacteria	Actinobacteriota	Actinomycetia	Actinomycetia_Mycobacteriales	Actinomycetia_Micromonosporaceae	Actinomycetia_Asanoa	Unused	8.86495408	15.25997224	8.125178127	13.97619986	7.114045968	4.144347284	18.41908615	7.481667446	11.26276834	0	8.154651385	0	0	2.493354419	2.366216531	0	4.854814985	6.898299616	7.220514498	7.112176927	11.04490705	6.163777726	17.77831281	9.338957926	10.81259879	9.08775782	12.24819777	12.37909638	4.950913201	10.09605386	7.472516942	10.9992648
Ga0452169_00055672	DNA_phage	Unknown	6490	root;Duplodnaviria;Heunggongvirae;Uroviricota;Caudoviricetes	Duplodnaviria	Heunggongvirae	Uroviricota	Caudoviricetes	Unknown	Unknown;Unknown;Unknown;Unknown;Unknown;Unknown	Unknown	Unknown	Unknown	Unknown	Unknown	Unknown	Unused	43.37134391	24.49736953	27.95064406	34.18892898	42.53958335	33.31059041	18.77384513	17.08171888	22.50019979	13.65763882	0	11.69545281	14.61567921	14.73998906	0	10.57519294	14.37617372	17.40212999	22.7759773	9.722403231	18.14087692	12.56498911	17.79126241	14.7541865	12.44708191	10.37432668	21.14953914	17.30403118	20.99248225	26.75532054	30.90098763	31.86316907
Ga0452169_00066184	DNA_phage	LQ	6062	root;Duplodnaviria;Heunggongvirae;Uroviricota;Caudoviricetes	Duplodnaviria	Heunggongvirae	Uroviricota	Caudoviricetes	Unknown	Unknown;Unknown;Unknown;Unknown;Unknown;Unknown	Unknown	Unknown	Unknown	Unknown	Unknown	Unknown	Unused	0	0	0	0	0	0	0	0	0	0	23.49217584	0	120.1331958	32.64969874	4.475592006	90.57473069	0	0	0	0	0	0	0	0	0	0	0	0	0	0	0	0
Ga0452169_00012493	DNA_phage	Unknown	11525	root;Duplodnaviria;Heunggongvirae;Uroviricota;Caudoviricetes	Duplodnaviria	Heunggongvirae	Uroviricota	Caudoviricetes	Unknown	Unknown;Unknown;Unknown;Unknown;Unknown;Unknown	Unknown	Unknown	Unknown	Unknown	Unknown	Unknown	Unclustered	20.14932912	16.75112972	13.64104607	8.613002703	14.69968683	14.68015909	0	13.05451971	11.37749711	0	5.054964028	0	0	0	0	0	16.7190982	21.23236019	9.684705703	7.491989137	6.08586358	0	11.13186725	4.556236501	6.133090361	10.84948177	8.684233216	3.806370743	12.95803264	12.74862228	4.901711764	12.36066712
Ga0452169_00007566	DNA_phage	LQ	14005	root;Duplodnaviria;Heunggongvirae;Uroviricota;Caudoviricetes	Duplodnaviria	Heunggongvirae	Uroviricota	Caudoviricetes	Unknown	Unknown;Unknown;Unknown;Unknown;Unknown;Unknown	Unknown	Unknown	Unknown	Unknown	Unknown	Unknown	Unclustered	0	7.027568615	14.10382691	0	0	0	9.859899242	16.96236378	0	0	0	96.20042304	117.3257064	5.181833182	28.46251833	52.2731422	13.32400821	17.59472764	9.262132305	0	3.934999517	0	0	0	0	9.271654326	24.09368687	16.41346201	0	0	0	0
Ga0452169_00033687	DNA_phage	Unknown	7886	root;Duplodnaviria;Heunggongvirae;Uroviricota;Caudoviricetes	Duplodnaviria	Heunggongvirae	Uroviricota	Caudoviricetes	Unknown	Bacteria;Actinobacteriota;Thermoleophilia;Thermoleophilia_Gaiellales;Thermoleophilia_Gaiellaceae;Thermoleophilia_AC-21	Bacteria	Actinobacteriota	Thermoleophilia	Thermoleophilia_Gaiellales	Thermoleophilia_Gaiellaceae	Thermoleophilia_AC-21	Unused	58.89450117	30.24117327	46.51667054	20.73231768	19.8915437	20.85837481	76.22222387	48.70047502	78.6034401	29.9731426	23.8044263	73.39133927	51.21759289	178.6137803	4.234345382	198.7218129	3.600820234	7.377773428	18.74411522	29.4785415	30.81201335	53.25461748	39.85825344	63.84532519	75.54704754	6.098454779	10.15326278	30.48427048	5.648033923	29.92329023	20.77446886	18.06450527
Ga0452169_00061900	DNA_phage	Unknown	6221	root;Duplodnaviria;Heunggongvirae;Uroviricota;Caudoviricetes	Duplodnaviria	Heunggongvirae	Uroviricota	Caudoviricetes	Unknown	Unknown;Unknown;Unknown;Unknown;Unknown;Unknown	Unknown	Unknown	Unknown	Unknown	Unknown	Unknown	Unused	46.37791714	17.03776759	14.25563221	30.97421687	27.23258169	20.39730351	0	5.727967483	4.790433215	0	0	0	0	0	0	0	13.04157272	13.20335212	14.06252911	13.34579755	8.053319145	3.277076809	16.4982826	0	4.869488121	16.23437875	12.411033	7.051667386	14.31936844	24.33374562	9.080891831	22.89932303
Ga0307296_10007328	DNA_phage	LQ	5776	root;Duplodnaviria;Heunggongvirae;Uroviricota;Caudoviricetes	Duplodnaviria	Heunggongvirae	Uroviricota	Caudoviricetes	Unknown	Unknown;Unknown;Unknown;Unknown;Unknown;Unknown	Unknown	Unknown	Unknown	Unknown	Unknown	Unknown	Unused	10.96485543	34.07932772	87.23822711	0	0	0	0	35.6446533	46.43552031	0	0	0	9.005829946	6.853271252	3.613232307	0	33.00888437	51.84585414	15.6682217	5.749598791	127.0707378	26.82459846	11.10584921	48.66452396	0	37.46812062	120.8000209	206.2788025	7.257682177	87.10468349	169.20283	0
Ga0307280_10000718	DNA_phage	LQ	7454	root;Duplodnaviria;Heunggongvirae;Uroviricota;Caudoviricetes	Duplodnaviria	Heunggongvirae	Uroviricota	Caudoviricetes	Unknown	Unknown;Unknown;Unknown;Unknown;Unknown;Unknown	Unknown	Unknown	Unknown	Unknown	Unknown	Unknown	Unused	0	8.6332515	14.60153045	0	0	0	0	26.02704886	0	0	0	147.6523459	222.0802215	0	93.79474086	49.87417429	23.12915224	22.49778991	19.83043905	0	9.745715412	0	0	0	0	9.032650944	34.91052433	23.5408762	0	0	0	0
Ga0452169_00080838	DNA_phage	Unknown	5601	root;Duplodnaviria;Heunggongvirae;Uroviricota;Caudoviricetes	Duplodnaviria	Heunggongvirae	Uroviricota	Caudoviricetes	Unknown	Bacteria;Actinobacteriota;Actinomycetia;Actinomycetia_Mycobacteriales;Actinomycetia_Mycobacteriaceae;Actinomycetia_Mycobacterium	Bacteria	Actinobacteriota	Actinomycetia	Actinomycetia_Mycobacteriales	Actinomycetia_Mycobacteriaceae	Actinomycetia_Mycobacterium	Unused	104.2797796	64.20559758	52.53893803	132.3990121	100.8235974	86.4252904	110.2185487	33.93078447	32.45631828	60.66404056	54.31862643	32.18546433	8.740905304	10.60109661	7.824863879	13.27484718	19.91715459	32.99600437	25.85242594	63.44288591	47.40732039	42.22204249	71.00763921	50.73650254	52.28229974	40.78538981	48.50230746	34.14860265	36.95444349	66.77347243	30.76259519	54.97058782
Ga0452169_00100477	DNA_phage	Unknown	5144	root;Duplodnaviria;Heunggongvirae;Uroviricota;Caudoviricetes	Duplodnaviria	Heunggongvirae	Uroviricota	Caudoviricetes	Unknown	Bacteria;Actinobacteriota;Actinomycetia;Actinomycetia_Streptosporangiales;Actinomycetia_Streptosporangiaceae;Actinomycetia_Palsa-504	Bacteria	Actinobacteriota	Actinomycetia	Actinomycetia_Streptosporangiales	Actinomycetia_Streptosporangiaceae	Actinomycetia_Palsa-504	Unused	93.02411301	91.9864615	112.8458351	4.540520362	6.098939098	4.568127742	86.84971513	80.04802389	150.6285791	40.20648858	220.2183898	95.91226218	117.1837176	175.0675069	15.01149111	166.7792627	19.71511078	30.60483462	38.70513741	27.1152152	72.55885558	79.26397678	34.91692809	52.8420897	69.68666012	16.36114408	33.91042578	84.25739062	11.20538722	70.97463055	66.44206452	46.45404484
Ga0452169_00005426	DNA_phage	Unknown	15943	root;Duplodnaviria;Heunggongvirae;Uroviricota;Caudoviricetes	Duplodnaviria	Heunggongvirae	Uroviricota	Caudoviricetes	Unknown	Bacteria;Actinobacteriota;Actinomycetia;Actinomycetia_Mycobacteriales;Actinomycetia_Micromonosporaceae;Actinomycetia_Micromonospora	Bacteria	Actinobacteriota	Actinomycetia	Actinomycetia_Mycobacteriales	Actinomycetia_Micromonosporaceae	Actinomycetia_Micromonospora	Unclustered	18.97955363	10.9220119	15.17068556	58.23360475	50.37617347	26.82505009	14.7752426	8.195248548	7.290033972	15.75244403	0	0	0	0	0	3.946157268	6.997176369	9.015968995	9.839180675	14.37287901	11.62697636	11.50851492	16.89889087	8.718479272	5.700260729	6.183870632	11.29990705	10.67612623	7.066486886	7.819486484	6.023758875	24.50022262
Ga0452169_00003574	DNA_phage	LQ	18543	root;Duplodnaviria;Heunggongvirae;Uroviricota;Caudoviricetes	Duplodnaviria	Heunggongvirae	Uroviricota	Caudoviricetes	Unknown	Unknown;Unknown;Unknown;Unknown;Unknown;Unknown	Unknown	Unknown	Unknown	Unknown	Unknown	Unknown	Soil	19.35431311	28.78418744	37.82624687	16.68946701	17.59578301	21.03619992	15.3318554	19.43030553	36.48218574	0	0	0	12.70611355	19.21266531	5.289820421	19.12332657	13.4541198	26.66987708	36.27859862	9.850253701	37.69027626	31.66352861	10.37815645	26.98567514	33.21789394	12.83813036	26.06220005	39.27173697	8.195078974	25.21155012	33.51208051	25.27791939
Ga0452169_00088099	DNA_phage	Unknown	5417	root;Duplodnaviria;Heunggongvirae;Uroviricota;Caudoviricetes	Duplodnaviria	Heunggongvirae	Uroviricota	Caudoviricetes	Unknown	Unknown;Unknown;Unknown;Unknown;Unknown;Unknown	Unknown	Unknown	Unknown	Unknown	Unknown	Unknown	Unused	7.794351725	44.02471708	45.39363927	18.32469192	15.05808585	19.95437805	20.99306589	21.1961702	20.90546116	0	13.14468986	0	3.389178323	11.5701403	0	0	2.995444855	6.002026864	13.92216611	9.809025694	36.53199348	33.87119318	17.76279814	55.31095669	34.48539066	12.42927453	25.8667349	54.42049128	10.15700361	55.06887637	46.92911692	16.96650194
Ga0452169_00008329	DNA_phage	Unknown	13501	root;Duplodnaviria;Heunggongvirae;Uroviricota;Caudoviricetes	Duplodnaviria	Heunggongvirae	Uroviricota	Caudoviricetes	Unknown	Bacteria;Proteobacteria;Alphaproteobacteria;Alphaproteobacteria_Rhizobiales;Alphaproteobacteria_Xanthobacteraceae;Alphaproteobacteria_Bradyrhizobium	Bacteria	Proteobacteria	Alphaproteobacteria	Alphaproteobacteria_Rhizobiales	Alphaproteobacteria_Xanthobacteraceae	Alphaproteobacteria_Bradyrhizobium	Unique ERW Soil	16.15784142	28.03812209	52.25118137	28.97713617	31.13824401	18.79736688	15.64278511	21.11469415	31.12348115	0	5.753495832	0	17.67789991	19.05778949	0	13.55613207	10.66651599	22.05395482	38.43157186	9.839177132	30.98529603	40.46836689	15.20417985	31.34389051	45.24928225	9.795877309	18.63893538	36.52181856	8.150579747	26.71217982	35.56654609	14.29566966
Ga0307296_10009381	DNA_phage	LQ	5116	root;Duplodnaviria;Heunggongvirae;Uroviricota;Caudoviricetes	Duplodnaviria	Heunggongvirae	Uroviricota	Caudoviricetes	Unknown	Unknown;Unknown;Unknown;Unknown;Unknown;Unknown	Unknown	Unknown	Unknown	Unknown	Unknown	Unknown	Unused	6.877443852	29.59676985	47.2764347	0	0	0	0	0	0	0	0	0	0	0	0	0	0	0	0	5.193069995	93.03110532	7.969779057	25.07716381	59.16894307	0	20.68086623	117.9386866	99.81009411	26.11829292	99.21208201	87.78600728	0
Ga0452169_00014124	DNA_phage	LQ	11024	root;Duplodnaviria;Heunggongvirae;Uroviricota;Caudoviricetes	Duplodnaviria	Heunggongvirae	Uroviricota	Caudoviricetes	Unknown	Bacteria;Actinobacteriota;Actinomycetia;Actinomycetia_Mycobacteriales;Actinomycetia_Mycobacteriaceae;Actinomycetia_Mycobacterium	Bacteria	Actinobacteriota	Actinomycetia	Actinomycetia_Mycobacteriales	Actinomycetia_Mycobacteriaceae	Actinomycetia_Mycobacterium	Unclustered	31.91672963	13.39184032	20.11164005	36.54739966	22.19783683	23.02097699	22.10490836	20.11254636	10.8132384	16.08092815	0	0	0	5.086904412	0	0	13.24718097	10.71058164	25.44892149	24.09991481	18.40564029	9.986225696	22.69365037	17.93242574	16.94551535	11.77880251	7.781913836	13.84815959	9.981946405	14.13575755	8.455386097	40.01779725
Ga0452169_00063412	DNA_phage	Unknown	6162	root;Duplodnaviria;Heunggongvirae;Uroviricota;Caudoviricetes	Duplodnaviria	Heunggongvirae	Uroviricota	Caudoviricetes	Unknown	Unknown;Unknown;Unknown;Unknown;Unknown;Unknown	Unknown	Unknown	Unknown	Unknown	Unknown	Unknown	Unused	20.55598992	16.58658314	8.504438815	15.16159477	15.27407143	9.152268394	0	11.56562341	3.869040575	0	0	0	0	0	0	0	11.84979901	5.554071563	8.812039782	10.77886485	13.82172789	0	13.53320359	10.02551228	0	6.243740913	0	4.271511471	2.125952017	11.56081727	7.334271741	6.711845741
Ga0452169_00050057	DNA_phage	LQ	6769	root;Duplodnaviria;Heunggongvirae;Uroviricota;Caudoviricetes	Duplodnaviria	Heunggongvirae	Uroviricota	Caudoviricetes	Unknown	Bacteria;Actinobacteriota;Actinomycetia;Actinomycetia_Mycobacteriales;Actinomycetia_Mycobacteriaceae;Actinomycetia_Mycobacterium	Bacteria	Actinobacteriota	Actinomycetia	Actinomycetia_Mycobacteriales	Actinomycetia_Mycobacteriaceae	Actinomycetia_Mycobacterium	Unused	13.51470042	11.18459703	16.67468045	0	0	0	24.00005021	13.45307482	0	0	0	0	0	0	0	0	0	4.803217539	0	12.26535774	26.64483886	13.8541581	22.74393915	14.60238302	8.204657055	22.73537096	32.10653557	14.77618614	15.86954556	30.91459718	14.60502277	0
Ga0452169_00084360	DNA_phage	Unknown	5510	root;Duplodnaviria;Heunggongvirae;Uroviricota;Caudoviricetes	Duplodnaviria	Heunggongvirae	Uroviricota	Caudoviricetes	Unknown	Unknown;Unknown;Unknown;Unknown;Unknown;Unknown	Unknown	Unknown	Unknown	Unknown	Unknown	Unknown	Unused	8.939928102	23.35835088	15.36355426	21.1945887	17.08145702	29.85283915	5.896781846	2.87426382	21.09346853	10.7245101	0	0	0	0	0	0	8.466548773	9.938058504	18.61456776	9.040748443	20.00350934	11.09983384	11.64199365	11.77242596	8.246756516	13.52871911	18.1643898	13.05702603	8.559059671	21.00932006	12.30320757	27.5222219
Ga0452169_00018396	DNA_phage	LQ	9975	root;Duplodnaviria;Heunggongvirae;Uroviricota;Caudoviricetes	Duplodnaviria	Heunggongvirae	Uroviricota	Caudoviricetes	Unknown	Unknown;Unknown;Unknown;Unknown;Unknown;Unknown	Unknown	Unknown	Unknown	Unknown	Unknown	Unknown	Unused	0	0	4.849448419	0	0	0	0	0	0	0	0	0	0	0	0	0	0	1.372398555	0	24.96968618	32.89754632	0	31.51099616	48.30698868	0	6.990877279	19.49397371	4.221923398	6.041156402	21.42488903	6.229719387	4.606894286
Ga0452169_00005801	DNA_phage	LQ	15533	root;Duplodnaviria;Heunggongvirae;Uroviricota;Caudoviricetes	Duplodnaviria	Heunggongvirae	Uroviricota	Caudoviricetes	Unknown	Unknown;Unknown;Unknown;Unknown;Unknown;Unknown	Unknown	Unknown	Unknown	Unknown	Unknown	Unknown	Unique ERW Soil	0	3.899235809	11.93786029	0	0	0	0	3.568542958	0	0	0	32.37369553	119.3766225	23.57281764	37.48624422	62.22760879	0	0	0	6.841626496	53.86370716	0	0	7.954317477	0	11.30092786	40.13335984	48.9152825	14.5060195	26.65740403	47.09807208	0
Ga0452169_00078198	DNA_phage	Unknown	5675	root;Duplodnaviria;Heunggongvirae;Uroviricota;Caudoviricetes	Duplodnaviria	Heunggongvirae	Uroviricota	Caudoviricetes	Unknown	Unknown;Unknown;Unknown;Unknown;Unknown;Unknown	Unknown	Unknown	Unknown	Unknown	Unknown	Unknown	Unused	0	0	0	0	0	0	0	0	0	0	17.10968001	0	30.73342736	59.28955161	0	78.61048708	0	0	0	0	0	0	0	0	0	0	0	0	0	0	0	0
Ga0452169_00038501	DNA_phage	LQ	7491	root;Duplodnaviria;Heunggongvirae;Uroviricota;Caudoviricetes	Duplodnaviria	Heunggongvirae	Uroviricota	Caudoviricetes	Unknown	Unknown;Unknown;Unknown;Unknown;Unknown;Unknown	Unknown	Unknown	Unknown	Unknown	Unknown	Unknown	Unused	62.00000484	56.59695751	57.57951246	93.53799256	96.32594881	70.26635428	93.2535391	57.61093672	92.29606364	366.810887	803.6364852	92.46019684	111.9213065	171.7388973	17.5518873	190.1127747	13.53818313	22.84353823	16.91356401	55.41597019	103.329374	61.50571394	67.64975861	94.83885687	77.50867362	10.91404411	19.4686011	40.99305295	17.48780714	27.34061521	59.95370621	27.60538877
Ga0307312_10005773	DNA_phage	LQ	6679	root;Duplodnaviria;Heunggongvirae;Uroviricota;Caudoviricetes	Duplodnaviria	Heunggongvirae	Uroviricota	Caudoviricetes	Unknown	Unknown;Unknown;Unknown;Unknown;Unknown;Unknown	Unknown	Unknown	Unknown	Unknown	Unknown	Unknown	Unused	0	0	3.621294204	0	0	0	9.729381037	16.00554831	73.62197979	0	0	0	6.871978956	35.5602588	0	8.563283198	15.79145247	14.34761628	5.871614669	0	33.37979606	5.494243253	0	28.21088193	0	1.800135289	2.568882112	18.12799026	4.707333312	3.333103571	12.26437052	0
Ga0452169_00014988	DNA_phage	Unknown	10790	root;Duplodnaviria;Heunggongvirae;Uroviricota;Caudoviricetes	Duplodnaviria	Heunggongvirae	Uroviricota	Caudoviricetes	Unknown	Unknown;Unknown;Unknown;Unknown;Unknown;Unknown	Unknown	Unknown	Unknown	Unknown	Unknown	Unknown	Unclustered	0	0	8.21911844	0	11.63037728	8.711195219	0	7.338829309	0	0	0	0	0	0	0	0	2.255744872	10.94285931	19.29093528	4.924512714	18.57264074	32.49778972	11.89015478	20.32521629	71.59162955	3.119989812	8.21570084	14.47373357	3.399474117	18.15605459	20.41887762	0
Ga0452169_00038327	DNA_phage	Unknown	7506	root;Duplodnaviria;Heunggongvirae;Uroviricota;Caudoviricetes	Duplodnaviria	Heunggongvirae	Uroviricota	Caudoviricetes	Unknown	Unknown;Unknown;Unknown;Unknown;Unknown;Unknown	Unknown	Unknown	Unknown	Unknown	Unknown	Unknown	Unused	0	23.19872578	23.09318837	11.66888326	0	26.29722521	0	3.692391272	7.940656816	0	0	0	0	0	0	0	5.674673933	7.979260685	21.70255361	0	32.03817643	61.92601147	9.400762528	19.75290382	41.70377714	3.844317697	14.09605325	63.12003282	5.235857845	18.9815497	51.17867719	6.122271584
Ga0452169_00055699	DNA_phage	LQ	6489	root;Duplodnaviria;Heunggongvirae;Uroviricota;Caudoviricetes	Duplodnaviria	Heunggongvirae	Uroviricota	Caudoviricetes	Unknown	Bacteria;Proteobacteria;Gammaproteobacteria;Gammaproteobacteria_Pseudomonadales;Gammaproteobacteria_Pseudomonadaceae;Gammaproteobacteria_Pseudomonas_A	Bacteria	Proteobacteria	Gammaproteobacteria	Gammaproteobacteria_Pseudomonadales	Gammaproteobacteria_Pseudomonadaceae	Gammaproteobacteria_Pseudomonas_A	Unused	81.333802	47.83556832	39.75815317	124.1789286	73.48878553	84.01356437	57.58199748	45.15149985	29.85180347	45.53247853	28.92921957	11.69725516	6.601646522	9.150368644	2.572973315	27.32345851	32.8202362	54.85152802	73.45222414	48.10772331	45.55219919	43.98423911	81.06157455	56.64576664	35.79087527	17.41673198	35.25466405	35.96548148	25.84088288	39.79609578	34.38808767	92.06334051
Ga0452169_00075879	DNA_phage	LQ	5742	root;Duplodnaviria;Heunggongvirae;Uroviricota;Caudoviricetes	Duplodnaviria	Heunggongvirae	Uroviricota	Caudoviricetes	Unknown	Bacteria;Proteobacteria;Alphaproteobacteria;Alphaproteobacteria_Rhizobiales;Alphaproteobacteria_Xanthobacteraceae;Alphaproteobacteria_Bradyrhizobium	Bacteria	Proteobacteria	Alphaproteobacteria	Alphaproteobacteria_Rhizobiales	Alphaproteobacteria_Xanthobacteraceae	Alphaproteobacteria_Bradyrhizobium	Unused	78.43400124	109.4358863	101.0935172	62.03163712	110.3680674	81.02913484	103.2681366	106.877613	105.8770837	182.6687389	355.1107828	87.57586429	109.2427636	155.6861442	29.80394364	187.2606004	35.67700284	69.43779198	65.67082358	64.7768104	94.23140765	88.76129758	67.02966043	116.7333146	122.2204487	23.87032062	60.75765594	67.23129932	31.48408313	89.94666163	87.56196968	80.83125777
Ga0452169_00083339	DNA_phage	Unknown	5535	root;Duplodnaviria;Heunggongvirae;Uroviricota;Caudoviricetes	Duplodnaviria	Heunggongvirae	Uroviricota	Caudoviricetes	Unknown	Unknown;Unknown;Unknown;Unknown;Unknown;Unknown	Unknown	Unknown	Unknown	Unknown	Unknown	Unknown	Unused	324.1978573	212.0112607	222.857782	519.0319276	470.4524382	500.1115274	272.9618718	160.2317695	133.5269862	120.105794	100.5766857	41.14010228	65.78567595	118.5985314	19.98394904	120.8982423	108.4686571	160.7640313	324.2835947	197.9981077	224.9281852	349.907138	246.8544356	248.8946177	259.9677626	106.0031537	116.7602945	149.319076	97.51125434	148.0097912	133.7033763	282.2815171
Ga0452169_00015335	DNA_phage	Unknown	10697	root;Duplodnaviria;Heunggongvirae;Uroviricota;Caudoviricetes	Duplodnaviria	Heunggongvirae	Uroviricota	Caudoviricetes	Unknown	Unknown;Unknown;Unknown;Unknown;Unknown;Unknown	Unknown	Unknown	Unknown	Unknown	Unknown	Unknown	Unique ERW Soil	11.84126483	9.554690597	18.08852874	24.01802413	32.26160325	32.07229662	16.70580292	21.83776819	28.13807412	0	9.68220962	0	12.01404626	26.8287919	2.341220507	22.45634361	4.171486692	9.918200039	16.63855681	10.24511102	16.6265242	35.06732587	11.9935281	20.50192425	32.09513292	5.844642301	9.356435245	23.94985409	3.429029234	12.4867526	24.02913319	26.63488615
Ga0452169_00018668	DNA_phage	LQ	9917	root;Duplodnaviria;Heunggongvirae;Uroviricota;Caudoviricetes	Duplodnaviria	Heunggongvirae	Uroviricota	Caudoviricetes	Unknown	Unknown;Unknown;Unknown;Unknown;Unknown;Unknown	Unknown	Unknown	Unknown	Unknown	Unknown	Unknown	Unused	0	0	0	0	0	0	0	0	0	0	8.48554094	15.30775209	114.4710329	15.96631834	2.735811106	93.43002213	0	0	0	0	0	0	0	0	0	0	0	0	0	0	0	0
Ga0452169_00020408	DNA_phage	Unknown	9587	root;Duplodnaviria;Heunggongvirae;Uroviricota;Caudoviricetes	Duplodnaviria	Heunggongvirae	Uroviricota	Caudoviricetes	Unknown	Bacteria;Actinobacteriota;Actinomycetia;Actinomycetia_Streptosporangiales;Actinomycetia_Streptosporangiaceae;Actinomycetia_Unknown	Bacteria	Actinobacteriota	Actinomycetia	Actinomycetia_Streptosporangiales	Actinomycetia_Streptosporangiaceae	Actinomycetia_Unknown	Unused	62.39126386	32.37769926	44.57046248	8.526914425	0	0	41.5164319	26.01812871	59.68339132	0	116.1347565	59.38001099	92.23953834	97.03094051	11.53761948	116.3331893	6.770136551	13.0299666	24.22889656	19.05218049	41.02249217	48.90935444	34.12450857	36.72995495	28.9649127	5.768882501	10.43974005	49.41889708	7.105518401	23.68523493	51.56013307	27.32204985
Ga0452169_00033128	DNA_phage	Unknown	7936	root;Duplodnaviria;Heunggongvirae;Uroviricota;Caudoviricetes	Duplodnaviria	Heunggongvirae	Uroviricota	Caudoviricetes	Unknown	Bacteria;Proteobacteria;Alphaproteobacteria;Alphaproteobacteria_Sphingomonadales;Alphaproteobacteria_Sphingomonadaceae;Alphaproteobacteria_Novosphingobium	Bacteria	Proteobacteria	Alphaproteobacteria	Alphaproteobacteria_Sphingomonadales	Alphaproteobacteria_Sphingomonadaceae	Alphaproteobacteria_Novosphingobium	Unused	18.6210952	41.02151087	28.95324192	32.37409327	33.9978966	30.79433854	18.42372806	26.44188708	37.17650224	0	0	0	16.5793997	14.54823291	2.629792062	20.17939412	11.24556279	23.93450716	33.07068811	5.021625395	24.62056751	24.66132439	8.891396615	23.74250005	19.72206094	7.575040068	14.052944	24.98554323	0	21.31926292	23.84689567	28.95272839
Ga0452169_00039952	DNA_phage	Unknown	7384	root;Duplodnaviria;Heunggongvirae;Uroviricota;Caudoviricetes	Duplodnaviria	Heunggongvirae	Uroviricota	Caudoviricetes	Unknown	Unknown;Unknown;Unknown;Unknown;Unknown;Unknown	Unknown	Unknown	Unknown	Unknown	Unknown	Unknown	Unused	15.2481052	35.37303001	22.38289057	18.97868641	22.94337631	7.001163059	25.30129887	18.23078901	13.31855913	0	0	0	9.116602056	0	3.956939562	6.196551298	31.58903287	34.76183874	15.52449732	17.99007726	16.62300394	12.14808468	13.0310235	15.05944908	0	13.67742013	18.20164072	14.73370647	15.96709737	18.08921892	13.38859685	14.3138776
Ga0452169_00042480	DNA_phage	Unknown	7213	root;Duplodnaviria;Heunggongvirae;Uroviricota;Caudoviricetes	Duplodnaviria	Heunggongvirae	Uroviricota	Caudoviricetes	Unknown	Bacteria;Proteobacteria;Alphaproteobacteria;Alphaproteobacteria_Rhizobiales;Alphaproteobacteria_Xanthobacteraceae;Alphaproteobacteria_Bradyrhizobium	Bacteria	Proteobacteria	Alphaproteobacteria	Alphaproteobacteria_Rhizobiales	Alphaproteobacteria_Xanthobacteraceae	Alphaproteobacteria_Bradyrhizobium	Unused	0	5.248061644	8.941863853	0	0	0	0	31.28795363	0	0	0	85.5006025	140.4151819	0	34.43135376	49.95470143	16.30955977	10.67578333	15.05609015	2.76248573	6.598462981	0	0	0	0	6.334090346	17.04735052	17.27246926	0	0	0	0
Ga0452169_00046016	DNA_phage	Unknown	6993	root;Duplodnaviria;Heunggongvirae;Uroviricota;Caudoviricetes	Duplodnaviria	Heunggongvirae	Uroviricota	Caudoviricetes	Unknown	Unknown;Unknown;Unknown;Unknown;Unknown;Unknown	Unknown	Unknown	Unknown	Unknown	Unknown	Unknown	Unused	0	0	0	0	0	0	0	0	0	0	10.18229443	0	35.00486959	47.64328579	0	47.43689078	0	0	0	0	0	0	0	0	0	0	0	0	0	0	0	0
Ga0452169_00056297	DNA_phage	Unknown	6463	root;Duplodnaviria;Heunggongvirae;Uroviricota;Caudoviricetes	Duplodnaviria	Heunggongvirae	Uroviricota	Caudoviricetes	Unknown	Bacteria;Proteobacteria;Alphaproteobacteria;Alphaproteobacteria_Rhizobiales;Alphaproteobacteria_Xanthobacteraceae;Alphaproteobacteria_Bradyrhizobium	Bacteria	Proteobacteria	Alphaproteobacteria	Alphaproteobacteria_Rhizobiales	Alphaproteobacteria_Xanthobacteraceae	Alphaproteobacteria_Bradyrhizobium	Unused	23.95389325	48.6137134	18.08788735	17.16587878	16.50441053	24.72372797	20.10909359	23.2791799	12.91096984	0	8.012579012	0	0	4.593589829	0	0	21.65434801	21.44638176	11.66894226	15.41529442	23.6429027	0	27.79091414	11.94824514	0	16.74267869	17.25578889	14.66127081	21.8909572	22.0447953	8.303824335	32.70730997
Ga0452169_00017471	DNA_phage	Unknown	10177	root;Duplodnaviria;Heunggongvirae;Uroviricota;Caudoviricetes	Duplodnaviria	Heunggongvirae	Uroviricota	Caudoviricetes	Unknown	Unknown;Unknown;Unknown;Unknown;Unknown;Unknown	Unknown	Unknown	Unknown	Unknown	Unknown	Unknown	Soil	4.840228343	14.50640146	15.05177871	0	0	0	0	17.5069695	23.71921084	0	0	0	0	5.83440524	0	0	0	0	0	5.547456072	63.01229631	21.23405377	14.49729641	64.34493376	12.89869683	6.143277852	18.82605815	37.58795783	5.663801891	33.24941938	57.73009453	0
Ga0452169_00027542	DNA_phage	LQ	8535	root;Duplodnaviria;Heunggongvirae;Uroviricota;Caudoviricetes	Duplodnaviria	Heunggongvirae	Uroviricota	Caudoviricetes	Unknown	Unknown;Unknown;Unknown;Unknown;Unknown;Unknown	Unknown	Unknown	Unknown	Unknown	Unknown	Unknown	Unused	0	0	0	0	0	0	0	0	0	0	0	8.89320313	72.77706175	25.50846176	0	94.48597254	0	0	0	0	0	0	0	0	0	0	0	0	0	0	0	0
Ga0452169_00060517	DNA_phage	LQ	6278	root;Duplodnaviria;Heunggongvirae;Uroviricota;Caudoviricetes	Duplodnaviria	Heunggongvirae	Uroviricota	Caudoviricetes	Unknown	Bacteria;Proteobacteria;Alphaproteobacteria;Alphaproteobacteria_Rhodobacterales;Alphaproteobacteria_Rhodobacteraceae;Alphaproteobacteria_Limimaricola	Bacteria	Proteobacteria	Alphaproteobacteria	Alphaproteobacteria_Rhodobacterales	Alphaproteobacteria_Rhodobacteraceae	Alphaproteobacteria_Limimaricola	Unused	12.32988309	9.04450509	10.91570054	0	0	11.97754653	14.23239677	15.76655946	11.39265436	0	0	0	0	5.779832249	0	0	3.876949214	2.998296262	3.844096785	18.51447741	14.76337083	12.33982803	16.34848934	6.888188066	17.69268035	6.128373926	7.287910641	4.472091525	7.094679121	8.510404111	10.34820999	0
Ga0452169_00010878	DNA_phage	Unknown	12177	root;Duplodnaviria;Heunggongvirae;Uroviricota;Caudoviricetes	Duplodnaviria	Heunggongvirae	Uroviricota	Caudoviricetes	Unknown	Unknown;Unknown;Unknown;Unknown;Unknown;Unknown	Unknown	Unknown	Unknown	Unknown	Unknown	Unknown	Unclustered	0	0	10.92440108	0	0	0	0	0	0	0	0	24.15422672	132.1744291	33.04938518	33.07806317	69.51414088	0	0	0	13.36350865	59.65719198	5.357429864	0	8.117231723	0	12.04581292	47.90647641	51.30051251	11.83389009	22.66948383	41.98527257	0
Ga0452169_00051335	DNA_phage	Unknown	6702	root;Duplodnaviria;Heunggongvirae;Uroviricota;Caudoviricetes	Duplodnaviria	Heunggongvirae	Uroviricota	Caudoviricetes	Unknown	Bacteria;Actinobacteriota;Actinomycetia;Actinomycetia_Mycobacteriales;Actinomycetia_Mycobacteriaceae;Actinomycetia_Mycobacterium	Bacteria	Actinobacteriota	Actinomycetia	Actinomycetia_Mycobacteriales	Actinomycetia_Mycobacteriaceae	Actinomycetia_Mycobacterium	Unused	35.69949547	36.14851078	29.47241061	40.07744293	32.76791988	32.2568982	23.02798014	19.49520257	17.78650256	24.24696199	22.21467207	15.57255998	7.761515036	15.25812366	8.719200753	21.33473906	14.82934039	13.78772161	24.30608287	51.03845582	32.14394257	41.36959858	56.47113872	33.18381738	24.10670296	21.88628228	23.46727344	35.34608821	29.31986645	34.54531588	25.287479	32.22660719
Ga0452169_00059658	DNA_phage	Unknown	6315	root;Duplodnaviria;Heunggongvirae;Uroviricota;Caudoviricetes	Duplodnaviria	Heunggongvirae	Uroviricota	Caudoviricetes	Unknown	Bacteria;Proteobacteria;Alphaproteobacteria;Alphaproteobacteria_Rhizobiales;Alphaproteobacteria_Xanthobacteraceae;Alphaproteobacteria_Bradyrhizobium	Bacteria	Proteobacteria	Alphaproteobacteria	Alphaproteobacteria_Rhizobiales	Alphaproteobacteria_Xanthobacteraceae	Alphaproteobacteria_Bradyrhizobium	Unused	28.97260717	32.36944587	49.15202025	24.04067123	28.81442087	40.18737139	23.15292255	23.19778959	52.8542189	0	7.17531843	0	16.95886155	14.62609994	0	12.67962563	14.45337718	30.07826584	48.24737136	9.991828499	28.95707033	37.44824386	13.20532075	21.03261985	30.38103069	5.330908958	15.84889752	25.00812702	12.44666635	28.90684874	25.94259088	18.1923082
Ga0452169_00007940	DNA_phage	LQ	13749	root;Duplodnaviria;Heunggongvirae;Uroviricota;Caudoviricetes	Duplodnaviria	Heunggongvirae	Uroviricota	Caudoviricetes	Unknown	Unknown;Unknown;Unknown;Unknown;Unknown;Unknown	Unknown	Unknown	Unknown	Unknown	Unknown	Unknown	Soil and Other Evironments	0	4.405180727	10.84812335	0	0	0	0	0	0	0	0	109.0329407	241.0234785	0	97.45115378	35.35896662	30.83225942	17.42449071	20.40504113	0	8.380922709	0	0	0	0	7.695345963	11.2312221	16.71907306	0	0	0	0
Ga0452169_00035785	DNA_phage	Unknown	7705	root;Duplodnaviria;Heunggongvirae;Uroviricota;Caudoviricetes	Duplodnaviria	Heunggongvirae	Uroviricota	Caudoviricetes	Unknown	Unknown;Unknown;Unknown;Unknown;Unknown;Unknown	Unknown	Unknown	Unknown	Unknown	Unknown	Unknown	Unused	42.9252467	28.00380678	18.8344898	49.25919495	0	23.7881769	24.2472149	7.707913846	13.92402675	0	0	0	0	0	0	0	19.2167701	17.5451715	31.71305011	7.327249896	13.00446422	16.93378934	11.65559235	11.62582086	9.173765919	10.61091557	8.164966467	6.376720771	5.10062933	10.40135957	4.032540616	30.41716153
Ga0307280_10001196	DNA_phage	LQ	6185	root;Duplodnaviria;Heunggongvirae;Uroviricota;Caudoviricetes	Duplodnaviria	Heunggongvirae	Uroviricota	Caudoviricetes	Unknown	Unknown;Unknown;Unknown;Unknown;Unknown;Unknown	Unknown	Unknown	Unknown	Unknown	Unknown	Unknown	Unused	0	7.344401352	8.472813578	0	0	0	0	0	0	0	0	82.83727548	247.856337	7.466759991	151.8433858	35.13950529	50.83024132	18.53694956	17.07080409	25.77307624	5.670135631	0	0	0	0	4.665391856	0	0	0	0	0	0
Ga0452169_00083370	DNA_phage	LQ	5534	root;Duplodnaviria;Heunggongvirae;Uroviricota;Caudoviricetes	Duplodnaviria	Heunggongvirae	Uroviricota	Caudoviricetes	Unknown	Unknown;Unknown;Unknown;Unknown;Unknown;Unknown	Unknown	Unknown	Unknown	Unknown	Unknown	Unknown	Unused	0	0	0	0	0	0	0	0	3.231075356	0	0	0	0	0	0	0	0	0	4.360903436	0	42.09678308	25.05051045	6.954902606	17.30297621	26.45764012	5.214211896	6.717513768	67.53866323	3.314087976	16.0909279	28.58298493	0
Ga0452169_00009972	DNA_phage	LQ	12600	root;Duplodnaviria;Heunggongvirae;Uroviricota;Caudoviricetes	Duplodnaviria	Heunggongvirae	Uroviricota	Caudoviricetes	Unknown	Unknown;Unknown;Unknown;Unknown;Unknown;Unknown	Unknown	Unknown	Unknown	Unknown	Unknown	Unknown	Unique ERW Soil	0	0	0	0	0	0	0	0	0	0	0	0	0	0	0	0	0	0	3.112421776	0	43.73783194	19.73949817	4.581956074	26.23079808	23.64142924	0	17.70224819	56.68078756	2.495260253	4.593704505	32.95379971	0
Ga0452169_00018881	DNA_phage	Unknown	9872	root;Duplodnaviria;Heunggongvirae;Uroviricota;Caudoviricetes	Duplodnaviria	Heunggongvirae	Uroviricota	Caudoviricetes	Unknown	Bacteria;Proteobacteria;Alphaproteobacteria;Alphaproteobacteria_Rhizobiales;Alphaproteobacteria_Xanthobacteraceae;Alphaproteobacteria_Bradyrhizobium	Bacteria	Proteobacteria	Alphaproteobacteria	Alphaproteobacteria_Rhizobiales	Alphaproteobacteria_Xanthobacteraceae	Alphaproteobacteria_Bradyrhizobium	Unused	92.66714661	96.24616519	72.27566934	103.5093302	87.71203597	79.50245138	44.4319406	37.29890117	21.43325808	14.96455902	0	11.5331476	4.029398411	3.007330943	7.187814154	19.69815365	75.81434668	78.69622059	76.69979669	23.8845975	27.91210912	18.58592519	37.03809711	26.90862933	12.27434587	45.54944028	36.7877259	16.70839442	46.97570077	41.49281777	32.61808145	67.03143186
Ga0307316_10003075	DNA_phage	LQ	5210	root;Duplodnaviria;Heunggongvirae;Uroviricota;Caudoviricetes	Duplodnaviria	Heunggongvirae	Uroviricota	Caudoviricetes	Unknown	Bacteria;Actinobacteriota;Thermoleophilia;Thermoleophilia_Gaiellales;Thermoleophilia_Gaiellaceae;Thermoleophilia_JACVSB01	Bacteria	Actinobacteriota	Thermoleophilia	Thermoleophilia_Gaiellales	Thermoleophilia_Gaiellaceae	Thermoleophilia_JACVSB01	Unused	994.0945113	950.3528479	783.0090684	956.000026	991.1682095	923.7010319	410.0385545	340.4540669	501.6454313	530.2405696	831.1987636	142.0458762	146.8264474	278.5856956	30.84438186	358.972996	211.3938185	395.1218746	569.1692549	390.7396438	610.6201245	618.2529333	631.6239639	581.014036	579.5030451	217.8466371	312.3049809	444.9150597	226.2975949	515.3115028	455.4075968	809.7036723
Ga0452169_00003799	DNA_phage	LQ	18150	root;Duplodnaviria;Heunggongvirae;Uroviricota;Caudoviricetes	Duplodnaviria	Heunggongvirae	Uroviricota	Caudoviricetes	Unknown	Bacteria;Proteobacteria;Alphaproteobacteria;Alphaproteobacteria_Rhizobiales;Alphaproteobacteria_Xanthobacteraceae;Alphaproteobacteria_Bradyrhizobium	Bacteria	Proteobacteria	Alphaproteobacteria	Alphaproteobacteria_Rhizobiales	Alphaproteobacteria_Xanthobacteraceae	Alphaproteobacteria_Bradyrhizobium	Unclustered	0	6.256903907	13.10386424	0	0	0	0	0	0	0	0	115.0052859	258.1074657	3.63493983	105.5575061	38.75968443	28.49664475	24.32463018	14.62620583	0	5.244596527	0	0	0	0	7.419215442	6.93234894	13.82519992	0	0	0	0
Ga0452169_00044649	DNA_phage	Unknown	7076	root;Duplodnaviria;Heunggongvirae;Uroviricota;Caudoviricetes	Duplodnaviria	Heunggongvirae	Uroviricota	Caudoviricetes	Unknown	Unknown;Unknown;Unknown;Unknown;Unknown;Unknown	Unknown	Unknown	Unknown	Unknown	Unknown	Unknown	Unused	12.92835036	20.328748	23.35715997	37.13396175	23.94204221	15.27598444	26.40259904	17.34571096	24.00612276	27.14092207	85.07689246	26.81723033	20.75656187	39.15933625	2.65446959	48.49703376	0	12.57530968	6.394831018	14.5491826	17.70057179	15.55796383	21.75716847	17.89757966	14.2703437	5.097415318	11.31552152	5.703638918	2.591882824	8.179858219	10.37873043	14.93692371
Ga0452169_00036315	DNA_phage	LQ	7660	root;Duplodnaviria;Heunggongvirae;Uroviricota;Caudoviricetes	Duplodnaviria	Heunggongvirae	Uroviricota	Caudoviricetes	Unknown	Unknown;Unknown;Unknown;Unknown;Unknown;Unknown	Unknown	Unknown	Unknown	Unknown	Unknown	Unknown	Unused	0	0	0	0	0	0	0	0	6.613862213	0	0	0	3.195679544	3.44512574	0	5.973281304	0	0	0	0	9.810645901	5.322896822	0	3.225963795	0	0	2.239890813	3.207090962	0	0	0	0
Ga0452169_00066814	DNA_phage	LQ	6038	root;Duplodnaviria;Heunggongvirae;Uroviricota;Caudoviricetes	Duplodnaviria	Heunggongvirae	Uroviricota	Caudoviricetes	Unknown	Unknown;Unknown;Unknown;Unknown;Unknown;Unknown	Unknown	Unknown	Unknown	Unknown	Unknown	Unknown	Unused	43.12173241	57.67791843	36.71923152	18.37414285	24.94039832	17.12374562	84.75281063	60.98290036	31.09441797	0	0	0	0	0	0	0	12.76499548	9.919233306	5.995339421	9.900203496	61.81562654	6.077517504	46.74536173	93.61733043	0	26.2843603	62.51513742	17.4369352	22.99788557	45.71816902	16.8410087	31.2041171
Ga0452169_00037617	DNA_phage	Unknown	7561	root;Duplodnaviria;Heunggongvirae;Uroviricota;Caudoviricetes	Duplodnaviria	Heunggongvirae	Uroviricota	Caudoviricetes	Unknown	Unknown;Unknown;Unknown;Unknown;Unknown;Unknown	Unknown	Unknown	Unknown	Unknown	Unknown	Unknown	Unused	46.53485352	34.04430984	31.45551328	11.58400182	12.44793389	11.80982761	31.15483306	18.32766095	24.83111965	17.58459383	8.561251513	117.9560895	32.77991221	111.6875045	1.656132506	191.3784503	0	0	2.792829608	23.71806456	14.57734909	14.55999895	13.57437059	24.10299692	18.02921376	7.632706951	10.58968791	7.89063021	7.276879855	21.78776759	10.08656367	33.42755426
Ga0452169_00056443	DNA_phage	Unknown	6456	root;Duplodnaviria;Heunggongvirae;Uroviricota;Caudoviricetes	Duplodnaviria	Heunggongvirae	Uroviricota	Caudoviricetes	Unknown	Bacteria;Actinobacteriota;Thermoleophilia;Thermoleophilia_Solirubrobacterales;Thermoleophilia_Solirubrobacteraceae;Thermoleophilia_Conexibacter_A	Bacteria	Actinobacteriota	Thermoleophilia	Thermoleophilia_Solirubrobacterales	Thermoleophilia_Solirubrobacteraceae	Thermoleophilia_Conexibacter_A	Unused	431.6375801	257.9906784	186.6945625	416.0455739	435.4113488	361.0666281	244.0871277	141.0530723	112.1702643	359.2569684	341.9064953	189.5823661	105.218343	127.7380691	50.1061744	181.6109749	93.30890759	106.0228902	174.756653	169.7520952	136.1910946	144.6268004	219.5875479	173.6766266	132.9467305	90.88095655	90.80185211	103.0119718	111.6026019	128.9639519	115.0670383	234.8938084
Ga0452169_00024862	DNA_phage	Unknown	8890	root;Duplodnaviria;Heunggongvirae;Uroviricota;Caudoviricetes	Duplodnaviria	Heunggongvirae	Uroviricota	Caudoviricetes	Unknown	Unknown;Unknown;Unknown;Unknown;Unknown;Unknown	Unknown	Unknown	Unknown	Unknown	Unknown	Unknown	Unused	34.82879912	49.81945366	52.59933226	24.95907188	15.52766569	21.67460997	37.46181065	25.38582784	35.19836815	28.24985548	10.19395633	11.73985343	6.539640056	8.905398145	3.990894338	19.30061929	6.388316842	16.74636918	11.19793177	4.48274681	22.54204652	13.7592991	25.254876	19.80484129	15.33395784	11.08992683	20.58650304	15.39589192	12.67277845	16.02649179	19.06374401	23.26118867
Ga0452169_00100014	DNA_phage	Unknown	5153	root;Duplodnaviria;Heunggongvirae;Uroviricota;Caudoviricetes	Duplodnaviria	Heunggongvirae	Uroviricota	Caudoviricetes	Unknown	Bacteria;Proteobacteria;Alphaproteobacteria;Alphaproteobacteria_Rhizobiales;Alphaproteobacteria_Xanthobacteraceae;Alphaproteobacteria_Bradyrhizobium	Bacteria	Proteobacteria	Alphaproteobacteria	Alphaproteobacteria_Rhizobiales	Alphaproteobacteria_Xanthobacteraceae	Alphaproteobacteria_Bradyrhizobium	Unused	58.72133196	41.13795932	36.76729826	35.12757321	26.78846264	28.27292537	81.96904398	53.01602764	36.43471681	108.9412927	62.80964748	71.80855957	70.06866936	97.30324087	0	118.7614211	0	24.57393736	34.53961618	47.04651331	35.48688127	46.68406733	48.54935021	69.53382471	63.68622046	0	23.86232085	53.12225079	0	64.80244155	39.46672251	0
Ga0452169_00066099	DNA_phage	LQ	6065	root;Duplodnaviria;Heunggongvirae;Uroviricota;Caudoviricetes	Duplodnaviria	Heunggongvirae	Uroviricota	Caudoviricetes	Unknown	Bacteria;Actinobacteriota;Acidimicrobiia;Acidimicrobiia_Acidimicrobiales;Acidimicrobiia_UBA8592;Acidimicrobiia_MedAcidi-G2A	Bacteria	Actinobacteriota	Acidimicrobiia	Acidimicrobiia_Acidimicrobiales	Acidimicrobiia_UBA8592	Acidimicrobiia_MedAcidi-G2A	Unused	31.32712528	31.83128937	25.92136124	5.776530109	12.41468467	7.748870273	21.42870105	13.056219	25.05961313	0	0	0	2.522558255	7.070602251	0	0	2.00655294	2.257160031	0	14.23663228	23.12929192	0	46.53726202	36.15978297	0	11.49777425	37.24780232	28.93218322	13.39171001	56.5262491	70.78993131	0
Ga0452169_00086641	DNA_phage	LQ	5452	root;Duplodnaviria;Heunggongvirae;Uroviricota;Caudoviricetes	Duplodnaviria	Heunggongvirae	Uroviricota	Caudoviricetes	Unknown	Unknown;Unknown;Unknown;Unknown;Unknown;Unknown	Unknown	Unknown	Unknown	Unknown	Unknown	Unknown	Unused	0	5.554551524	0	0	0	0	0	0	0	0	0	0	0	0	0	0	1.860134444	3.452550245	0	28.62903674	31.24339225	0	44.71020967	56.65554538	0	9.262112088	25.70067919	7.724447156	3.844494887	21.23282346	0	3.371516545
Ga0452169_00000387	DNA_phage	Unknown	42520	root;Duplodnaviria;Heunggongvirae;Uroviricota;Caudoviricetes	Duplodnaviria	Heunggongvirae	Uroviricota	Caudoviricetes	Unknown	Unknown;Unknown;Unknown;Unknown;Unknown;Unknown	Unknown	Unknown	Unknown	Unknown	Unknown	Unknown	Unique ERW Soil	0	0	0	0	0	0	0	33.42869544	0	0	0	64.71075884	419.5437968	21.17938042	85.94407851	128.45821	0	0	0	0	0	0	0	0	0	0	0	0	0	0	0	0
Ga0452169_00005776	DNA_phage	Unknown	15554	root;Duplodnaviria;Heunggongvirae;Uroviricota;Caudoviricetes	Duplodnaviria	Heunggongvirae	Uroviricota	Caudoviricetes	Unknown	Bacteria;Actinobacteriota;Thermoleophilia;Thermoleophilia_Solirubrobacterales;Thermoleophilia_Thermoleophilaceae;Thermoleophilia_JACVRW01	Bacteria	Actinobacteriota	Thermoleophilia	Thermoleophilia_Solirubrobacterales	Thermoleophilia_Thermoleophilaceae	Thermoleophilia_JACVRW01	Soil	187.3034735	103.6769862	99.00229699	337.1171434	319.0947369	242.6289653	93.47976352	65.92891146	56.33006172	209.9032916	81.15382811	0	13.96748647	31.17590721	6.84307265	45.96419609	42.25062064	63.03992632	121.023061	74.08872231	59.58881448	73.39944132	96.91806277	68.51336089	74.00908145	36.17598356	39.71147554	36.66513415	44.3015378	66.69665822	49.75848815	131.4737551
Ga0452169_00093633	DNA_phage	LQ	5287	root;Duplodnaviria;Heunggongvirae;Uroviricota;Caudoviricetes	Duplodnaviria	Heunggongvirae	Uroviricota	Caudoviricetes	Unknown	Bacteria;Actinobacteriota;Actinomycetia;Actinomycetia_Mycobacteriales;Actinomycetia_Mycobacteriaceae;Actinomycetia_Mycobacterium	Bacteria	Actinobacteriota	Actinomycetia	Actinomycetia_Mycobacteriales	Actinomycetia_Mycobacteriaceae	Actinomycetia_Mycobacterium	Unused	78.5290396	40.81129775	45.74735009	78.41436584	43.91143865	52.44594277	49.16401433	26.21060042	22.54683944	36.32478997	0	0	12.73254957	16.84605886	11.05278673	0	28.38916289	30.74804192	37.65826117	71.60778926	52.5918907	39.33124404	58.23859432	47.32318651	22.91892234	40.93358516	30.82974361	25.22413568	29.73357215	58.10721067	26.71279936	52.1510541
Ga0452169_00082510	DNA_phage	Unknown	5556	root;Duplodnaviria;Heunggongvirae;Uroviricota;Caudoviricetes	Duplodnaviria	Heunggongvirae	Uroviricota	Caudoviricetes	Unknown	Unknown;Unknown;Unknown;Unknown;Unknown;Unknown	Unknown	Unknown	Unknown	Unknown	Unknown	Unknown	Unused	53.19546851	25.2089262	51.51338803	23.12102269	22.58671182	27.06804792	33.62577229	14.2523341	21.99158903	42.54287303	36.11735607	10.24615128	11.01462622	27.90483641	2.253782916	16.47060287	9.856703766	30.18332001	41.26453858	35.26586167	50.49645627	71.18464357	65.80995225	54.48313764	39.9836743	12.55111606	24.70491523	48.32158884	16.97639265	52.08844201	32.53692042	26.46725443
Ga0452169_00006898	DNA_phage	LQ	14492	root;Duplodnaviria;Heunggongvirae;Uroviricota;Caudoviricetes	Duplodnaviria	Heunggongvirae	Uroviricota	Caudoviricetes	Unknown	Bacteria;Proteobacteria;Alphaproteobacteria;Alphaproteobacteria_Rhizobiales;Alphaproteobacteria_Xanthobacteraceae;Alphaproteobacteria_Bradyrhizobium	Bacteria	Proteobacteria	Alphaproteobacteria	Alphaproteobacteria_Rhizobiales	Alphaproteobacteria_Xanthobacteraceae	Alphaproteobacteria_Bradyrhizobium	Unique ERW Soil	19.42313152	37.35274921	46.73098756	18.93721582	43.29691239	32.4295461	15.69409852	16.66555363	31.25721312	0	6.253399929	0	17.9470307	21.16890935	3.600267355	12.62912912	13.85597358	27.86678373	30.80768237	12.60372995	22.29803027	21.10132642	19.03351888	19.60910507	18.46459583	6.305243398	16.77239061	23.24796351	5.785312207	23.9638463	22.0246404	26.31909296
Ga0452169_00011983	DNA_phage	LQ	11729	root;Duplodnaviria;Heunggongvirae;Uroviricota;Caudoviricetes	Duplodnaviria	Heunggongvirae	Uroviricota	Caudoviricetes	Unknown	Bacteria;Proteobacteria;Alphaproteobacteria;Alphaproteobacteria_Acetobacterales;Alphaproteobacteria_Acetobacteraceae;Alphaproteobacteria_Palsa-883	Bacteria	Proteobacteria	Alphaproteobacteria	Alphaproteobacteria_Acetobacterales	Alphaproteobacteria_Acetobacteraceae	Alphaproteobacteria_Palsa-883	Unclustered	0	0	0	0	0	0	0	0	0	0	0	48.53578015	104.0911759	0	79.18120268	12.19075976	11.58627931	11.37985651	4.88672897	0	2.776434816	0	0	0	0	0	0	0	0	7.212450785	0	0
Ga0452169_00101822	DNA_phage	Unknown	5117	root;Duplodnaviria;Heunggongvirae;Uroviricota;Caudoviricetes	Duplodnaviria	Heunggongvirae	Uroviricota	Caudoviricetes	Unknown	Unknown;Unknown;Unknown;Unknown;Unknown;Unknown	Unknown	Unknown	Unknown	Unknown	Unknown	Unknown	Unused	12.37697966	5.918197168	0	11.41119638	6.131120328	11.02135584	6.349671286	9.285046111	5.823975969	0	0	0	0	0	0	0	2.378296577	5.350664682	7.074430218	6.490068911	3.916333664	0	0	10.8656412	0	3.75942266	6.147260761	0	6.144279693	8.701113447	3.312032133	0
Ga0452169_00102833	DNA_phage	LQ	5096	root;Duplodnaviria;Heunggongvirae;Uroviricota;Caudoviricetes	Duplodnaviria	Heunggongvirae	Uroviricota	Caudoviricetes	Unknown	Unknown;Unknown;Unknown;Unknown;Unknown;Unknown	Unknown	Unknown	Unknown	Unknown	Unknown	Unknown	Unused	46.95016065	63.13996927	49.8350769	17.18733081	12.31277187	11.06677352	66.9462939	96.34085619	35.6726528	0	0	0	0	0	0	0	9.15437279	11.75281215	0	20.85380384	74.22541659	0	55.38628221	100.0121576	7.925977395	34.44609743	68.45966648	28.57989869	13.88159894	40.19006054	28.26828524	30.65989398
Ga0452169_00022930	DNA_phage	LQ	9173	root;Duplodnaviria;Heunggongvirae;Uroviricota;Caudoviricetes	Duplodnaviria	Heunggongvirae	Uroviricota	Caudoviricetes	Unknown	Unknown;Unknown;Unknown;Unknown;Unknown;Unknown	Unknown	Unknown	Unknown	Unknown	Unknown	Unknown	Unused	10.73999866	28.06159672	26.36719066	0	0	0	7.084109445	15.10688373	10.72105534	0	0	0	0	0	0	4.988044782	0	0	0	5.430559678	31.13139441	8.000883177	46.15422885	76.7753359	5.504030961	12.84491608	41.77320262	57.00551617	14.28116901	55.81831149	77.59752249	0
Ga0452169_00045687	DNA_phage	Unknown	7011	root;Duplodnaviria;Heunggongvirae;Uroviricota;Caudoviricetes	Duplodnaviria	Heunggongvirae	Uroviricota	Caudoviricetes	Unknown	Unknown;Unknown;Unknown;Unknown;Unknown;Unknown	Unknown	Unknown	Unknown	Unknown	Unknown	Unknown	Unused	14.05191951	12.95824344	6.899621735	9.994196295	0	0	6.951490794	10.729806	8.50129369	0	0	0	0	0	0	0	10.4148426	4.393349034	3.442196493	2.842078101	8.932338183	0	0	5.72745462	0	4.115739357	8.973194498	4.004534388	10.46365018	8.890748325	5.640359386	8.520881709
Ga0307296_10005778	DNA_phage	Unknown	6489	root;Duplodnaviria;Heunggongvirae;Uroviricota;Caudoviricetes	Duplodnaviria	Heunggongvirae	Uroviricota	Caudoviricetes	Unknown	Unknown;Unknown;Unknown;Unknown;Unknown;Unknown	Unknown	Unknown	Unknown	Unknown	Unknown	Unknown	Unused	451.1314884	298.0972611	218.6698424	523.7111336	378.0804624	328.8117088	285.4064223	217.825479	174.9774942	366.5364522	187.5411476	89.19157057	55.64244926	68.62776483	21.22702985	133.9730869	123.4666029	139.5022035	215.7077975	258.962851	214.635786	142.0062577	272.8413973	234.675319	184.4008139	153.7860377	161.290088	170.6332242	163.524337	194.1775018	148.8699492	335.6771031
Ga0452169_00063738	DNA_phage	Unknown	6151	root;Duplodnaviria;Heunggongvirae;Uroviricota;Caudoviricetes	Duplodnaviria	Heunggongvirae	Uroviricota	Caudoviricetes	Unknown	Unknown;Unknown;Unknown;Unknown;Unknown;Unknown	Unknown	Unknown	Unknown	Unknown	Unknown	Unknown	Unused	53.7699603	30.15540828	44.56431018	33.22530019	55.08499128	42.02291337	34.33478163	23.81629674	50.38747591	14.41035213	25.25701422	20.05253929	12.93390379	26.81440332	0	24.17571745	0	5.285803857	15.69386416	19.43665378	24.02765571	37.12095303	26.07193344	31.63683971	38.57841607	9.773291819	11.62247577	24.24851854	4.685458612	44.87828069	24.33822215	34.36633789
Ga0452169_00023264	DNA_phage	Unknown	9122	root;Duplodnaviria;Heunggongvirae;Uroviricota;Caudoviricetes	Duplodnaviria	Heunggongvirae	Uroviricota	Caudoviricetes	Unknown	Unknown;Unknown;Unknown;Unknown;Unknown;Unknown	Unknown	Unknown	Unknown	Unknown	Unknown	Unknown	Unused	38.57158819	34.85812942	18.1183144	24.96440016	13.7570457	12.36489319	25.82346994	26.04230484	25.80904974	19.43391273	12.77317703	18.72208393	15.09469879	21.33564634	7.778787692	29.46860248	8.894060939	12.56862893	14.22014503	44.05143166	34.6007564	39.3341185	66.8055424	44.35877042	32.10185933	26.3606744	23.51124154	33.08646666	28.43480633	46.36857885	21.36572976	16.62436337
Ga0452169_00039800	DNA_phage	Unknown	7393	root;Duplodnaviria;Heunggongvirae;Uroviricota;Caudoviricetes	Duplodnaviria	Heunggongvirae	Uroviricota	Caudoviricetes	Unknown	Unknown;Unknown;Unknown;Unknown;Unknown;Unknown	Unknown	Unknown	Unknown	Unknown	Unknown	Unknown	Unused	67.58109549	32.76982541	36.53239117	71.08343388	68.74633735	68.01931703	60.42945146	29.45508084	30.63570489	0	21.01391782	0	9.519390335	20.97109037	2.822944651	19.34064943	23.04563914	21.5261029	59.16609875	43.57282854	41.33750308	52.94529158	45.11922118	50.97267155	38.92659451	17.88910315	19.72667264	18.51338823	18.42840658	45.16799422	24.07013641	52.83471518
Ga0452169_00015009	DNA_phage	LQ	10784	root;Duplodnaviria;Heunggongvirae;Uroviricota;Caudoviricetes	Duplodnaviria	Heunggongvirae	Uroviricota	Caudoviricetes	Unknown	Unknown;Unknown;Unknown;Unknown;Unknown;Unknown	Unknown	Unknown	Unknown	Unknown	Unknown	Unknown	Unclustered	37.84736942	26.32668906	18.31640355	23.28279812	16.29158747	18.7394902	24.10331452	14.31867935	18.23891703	20.54851538	10.80461061	14.95687254	15.88949714	20.49456872	3.677026764	22.27517689	6.394833114	8.568741675	15.38538783	39.41802091	25.78387668	26.08831497	62.45804366	36.37660074	27.6225898	19.6222759	18.82707433	25.70923889	18.70751034	25.59776563	30.38343128	13.63613368
Ga0452169_00026429	DNA_phage	Unknown	8678	root;Duplodnaviria;Heunggongvirae;Uroviricota;Caudoviricetes	Duplodnaviria	Heunggongvirae	Uroviricota	Caudoviricetes	Unknown	Unknown;Unknown;Unknown;Unknown;Unknown;Unknown	Unknown	Unknown	Unknown	Unknown	Unknown	Unknown	Unused	36.49055366	18.32080298	15.7936778	25.56881183	20.96831848	28.70287629	14.97638533	16.42483785	10.30235712	23.83293123	33.56675526	0	0	5.701845868	0	9.886062771	5.375741385	15.97233986	20.16201743	20.66516319	21.36078406	32.41949627	34.00299276	19.57678248	22.69014248	6.650253199	10.21518922	26.08447358	3.924902334	25.65314445	18.55299032	21.71127669
Ga0452169_00059316	DNA_phage	LQ	6330	root;Duplodnaviria;Heunggongvirae;Uroviricota;Caudoviricetes	Duplodnaviria	Heunggongvirae	Uroviricota	Caudoviricetes	Unknown	Unknown;Unknown;Unknown;Unknown;Unknown;Unknown	Unknown	Unknown	Unknown	Unknown	Unknown	Unknown	Unused	6.6701427	21.52849401	6.368252762	46.12250541	33.70237133	17.81872918	8.982578033	8.756742144	0	0	0	0	0	0	0	0	15.70082769	8.650663879	10.96098956	10.49279072	9.101840942	7.085423163	6.080320856	5.855659401	0	15.57495253	15.81134089	7.207450193	13.65888906	7.73711805	13.83301004	21.05307022
Ga0452169_00054163	DNA_phage	Unknown	6563	root;Duplodnaviria;Heunggongvirae;Uroviricota;Caudoviricetes	Duplodnaviria	Heunggongvirae	Uroviricota	Caudoviricetes	Unknown	Unknown;Unknown;Unknown;Unknown;Unknown;Unknown	Unknown	Unknown	Unknown	Unknown	Unknown	Unknown	Unused	75.05562066	60.56221555	57.12215021	138.7933922	108.9902627	131.0442232	82.92377549	49.46860732	27.24481338	0	14.79467226	20.23938828	6.060981429	9.549817161	0	14.81488442	43.26690288	68.3127953	121.3464738	39.46907274	39.31333944	32.30559595	49.84788415	61.18419068	42.31092763	27.11289551	21.78572252	26.46944299	27.94478571	33.92015656	31.84842967	109.9305496
Ga0452169_00015014	DNA_phage	Unknown	10782	root;Duplodnaviria;Heunggongvirae;Uroviricota;Caudoviricetes	Duplodnaviria	Heunggongvirae	Uroviricota	Caudoviricetes	Unknown	Unknown;Unknown;Unknown;Unknown;Unknown;Unknown	Unknown	Unknown	Unknown	Unknown	Unknown	Unknown	Unclustered	57.43424674	60.03598532	82.99991538	53.07296422	50.6296794	49.69065475	36.16167832	48.10499833	79.04996771	0	22.81396459	0	38.31214311	55.98808616	6.774726795	42.96723843	22.38606762	39.83616876	61.27318072	27.10491625	61.56752029	46.89204523	36.88682871	56.43716248	62.7476886	16.28058918	31.56109058	62.98304443	18.95398022	52.44385906	55.27666539	51.14498665
Ga0452169_00042619	DNA_phage	LQ	7203	root;Duplodnaviria;Heunggongvirae;Uroviricota;Caudoviricetes	Duplodnaviria	Heunggongvirae	Uroviricota	Caudoviricetes	Unknown	Unknown;Unknown;Unknown;Unknown;Unknown;Unknown	Unknown	Unknown	Unknown	Unknown	Unknown	Unknown	Unused	34.19339431	28.9044117	20.70676773	8.106496162	13.93772271	0	16.91548728	15.94053227	28.54766996	0	0	0	0	0	0	0	2.815896984	2.138120927	0	10.60423018	18.08402275	0	28.49807471	39.02350276	4.205620659	12.35193206	38.50903956	31.4259422	8.72977348	40.17817351	67.44872435	0
Ga0452169_00001631	DNA_phage	MQ	25193	root;Duplodnaviria;Heunggongvirae;Uroviricota;Caudoviricetes	Duplodnaviria	Heunggongvirae	Uroviricota	Caudoviricetes	Unknown	Unknown;Unknown;Unknown;Unknown;Unknown;Unknown	Unknown	Unknown	Unknown	Unknown	Unknown	Unknown	Unique ERW Soil	0	0	0	0	0	0	0	0	0	0	0	71.55590271	74.93889459	0	101.5625632	24.06454912	19.40293073	9.848980671	7.902958236	4.218274297	2.784089936	0	0	0	0	28.34804722	7.605001144	0	7.383862655	0	0	4.74257942
Ga0452169_00018846	DNA_phage	Unknown	9880	root;Duplodnaviria;Heunggongvirae;Uroviricota;Caudoviricetes	Duplodnaviria	Heunggongvirae	Uroviricota	Caudoviricetes	Unknown	Bacteria;Actinobacteriota;Actinomycetia;Actinomycetia_Mycobacteriales;Actinomycetia_Pseudonocardiaceae;Actinomycetia_Amycolatopsis	Bacteria	Actinobacteriota	Actinomycetia	Actinomycetia_Mycobacteriales	Actinomycetia_Pseudonocardiaceae	Actinomycetia_Amycolatopsis	Unused	42.73482115	55.93849414	31.41649877	24.82212407	49.53622535	19.97843851	51.79529054	28.4524481	14.4783571	0	22.27606449	9.603174179	21.05978695	17.69549782	12.67410717	24.31331049	11.29109138	15.58794032	16.18246077	27.56269205	18.7620328	17.33281746	29.21692638	21.25936262	15.84152587	13.14266385	16.78708992	15.0964208	18.03254879	22.98282867	18.29707792	28.83738635
Ga0452169_00085056	DNA_phage	Unknown	5492	root;Duplodnaviria;Heunggongvirae;Uroviricota;Caudoviricetes	Duplodnaviria	Heunggongvirae	Uroviricota	Caudoviricetes	Unknown	Bacteria;Actinobacteriota;Actinomycetia;Actinomycetia_Mycobacteriales;Actinomycetia_Mycobacteriaceae;Actinomycetia_Mycobacterium	Bacteria	Actinobacteriota	Actinomycetia	Actinomycetia_Mycobacteriales	Actinomycetia_Mycobacteriaceae	Actinomycetia_Mycobacterium	Unused	17.93845734	11.02819188	13.94591696	19.13764846	6.854976559	9.413071381	7.395135645	2.883684204	8.139462408	0	0	0	0	0	0	0	2.954538379	5.60847962	17.02773188	3.023459816	7.297843904	0	0	5.624290485	0	2.627043757	6.24820234	5.431632831	3.816494196	3.242796614	0	12.55110265
Ga0452169_00069623	DNA_phage	Unknown	5939	root;Duplodnaviria;Heunggongvirae;Uroviricota;Caudoviricetes	Duplodnaviria	Heunggongvirae	Uroviricota	Caudoviricetes	Unknown	Unknown;Unknown;Unknown;Unknown;Unknown;Unknown	Unknown	Unknown	Unknown	Unknown	Unknown	Unknown	Unused	40.28590986	26.1327667	25.79254958	18.68043013	23.24312981	15.03520906	20.51561793	17.33318045	11.03937145	0	15.25918029	0	15.97167167	11.66406227	6.325316323	8.667242235	3.073685027	7.491403547	3.047639285	16.77539112	6.32678461	10.98458048	25.92249942	13.52254061	12.75176191	7.692842846	7.222412707	7.681959879	18.96969194	13.49427101	8.560869721	10.83267868
Ga0452169_00013316	DNA_phage	Unknown	11259	root;Duplodnaviria;Heunggongvirae;Uroviricota;Caudoviricetes	Duplodnaviria	Heunggongvirae	Uroviricota	Caudoviricetes	Unknown	Unknown;Unknown;Unknown;Unknown;Unknown;Unknown	Unknown	Unknown	Unknown	Unknown	Unknown	Unknown	Unique ERW Soil	16.25028993	27.56950021	23.27220534	15.03989399	20.06263323	10.8528231	30.30094269	27.07753599	32.55669295	26.24213991	86.81477064	37.07870929	42.93972642	64.74948442	8.526701935	84.32571248	3.783115955	8.967169151	7.234184537	17.69767259	40.27020788	27.88481218	29.05690236	43.62099593	33.63207834	5.98004975	9.397368833	15.27348942	3.490571897	16.21340703	22.3279523	9.795634534
Ga0452169_00027799	DNA_phage	Unknown	8502	root;Duplodnaviria;Heunggongvirae;Uroviricota;Caudoviricetes	Duplodnaviria	Heunggongvirae	Uroviricota	Caudoviricetes	Unknown	Unknown;Unknown;Unknown;Unknown;Unknown;Unknown	Unknown	Unknown	Unknown	Unknown	Unknown	Unknown	Unused	13.24300268	0	8.060311453	0	7.380132373	0	19.10801457	17.23053884	12.96927248	22.58870437	41.11394525	18.97140832	9.717278922	20.17558346	0	26.90857139	0	0	4.257805155	2.734271681	6.481965213	6.714037346	5.281483124	15.98563335	21.97216669	2.545470063	4.036124118	9.700380484	0	12.04472762	9.966871574	8.107581247
Ga0452169_00057467	DNA_phage	LQ	6410	root;Duplodnaviria;Heunggongvirae;Uroviricota;Caudoviricetes	Duplodnaviria	Heunggongvirae	Uroviricota	Caudoviricetes	Unknown	Unknown;Unknown;Unknown;Unknown;Unknown;Unknown	Unknown	Unknown	Unknown	Unknown	Unknown	Unknown	Unused	0	0	0	0	0	0	0	9.882804149	18.13182709	0	0	0	0	8.748523281	0	0	0	0	0	0	8.206658864	0	0	9.15574826	0	0	0	3.558748808	0	0	5.287884064	0
Ga0452169_00072208	DNA_phage	Unknown	5856	root;Duplodnaviria;Heunggongvirae;Uroviricota;Caudoviricetes	Duplodnaviria	Heunggongvirae	Uroviricota	Caudoviricetes	Unknown	Unknown;Unknown;Unknown;Unknown;Unknown;Unknown	Unknown	Unknown	Unknown	Unknown	Unknown	Unknown	Unused	31.24351337	21.97822974	16.52091803	28.91635355	9.643322557	8.827969267	44.3869781	34.48159478	10.17803451	0	0	0	0	0	0	0	11.42991628	18.40952788	6.696809149	9.640789011	31.65452255	15.3178718	13.14495595	20.57130345	3.448666394	6.159376842	5.371505006	2.397181574	4.026675101	0	0	29.03499844
Ga0452169_00000525	DNA_phage	Complete	38434	root;Duplodnaviria;Heunggongvirae;Uroviricota;Caudoviricetes	Duplodnaviria	Heunggongvirae	Uroviricota	Caudoviricetes	Unknown	Bacteria;Actinobacteriota;Actinomycetia;Actinomycetia_Streptomycetales;Actinomycetia_Streptomycetaceae;Actinomycetia_Streptomyces	Bacteria	Actinobacteriota	Actinomycetia	Actinomycetia_Streptomycetales	Actinomycetia_Streptomycetaceae	Actinomycetia_Streptomyces	Soil	9.520841665	74.95212164	95.12960729	0	0	0	0	5.150775892	0	0	0	12.8368808	17.91302523	0	177.2383236	0	211.1989116	110.0616578	80.52994694	357.984376	159.5515191	8.274768156	92.46409769	28.77171254	0	378.455293	274.9924336	37.94001077	204.0992261	40.54550431	14.84548846	44.71746415
Ga0307312_10008490	DNA_phage	LQ	5605	root;Duplodnaviria;Heunggongvirae;Uroviricota;Caudoviricetes	Duplodnaviria	Heunggongvirae	Uroviricota	Caudoviricetes	Unknown	Bacteria;Chloroflexota;Ellin6529;Ellin6529_CSP1-4;Ellin6529_CSP1-4;Ellin6529_SPCO01	Bacteria	Chloroflexota	Ellin6529	Ellin6529_CSP1-4	Ellin6529_CSP1-4	Ellin6529_SPCO01	Unused	197.1113445	232.3259306	233.7393041	140.6386691	155.605318	203.7510484	150.7177462	205.5585795	239.260986	303.1037388	327.9889535	181.125631	146.3056784	444.9283086	33.51119861	563.2681713	25.69288714	49.45868522	144.7779094	105.465183	130.5005525	344.8097537	156.7920027	226.4980548	338.6916499	63.92301287	124.9956315	183.4568832	56.09327242	202.5605239	204.0977018	187.7504629
Ga0452169_00085042	DNA_phage	Unknown	5492	root;Duplodnaviria;Heunggongvirae;Uroviricota;Caudoviricetes	Duplodnaviria	Heunggongvirae	Uroviricota	Caudoviricetes	Unknown	Unknown;Unknown;Unknown;Unknown;Unknown;Unknown	Unknown	Unknown	Unknown	Unknown	Unknown	Unknown	Unused	0	2.757047971	0	0	0	0	0	0	0	0	0	19.00351365	11.14298311	21.02235549	0	36.44930621	0	0	0	4.837535705	0	0	4.67206009	6.749148581	0	0	0	0	0	0	0	0
Ga0452169_00099405	DNA_phage	Unknown	5165	root;Duplodnaviria;Heunggongvirae;Uroviricota;Caudoviricetes	Duplodnaviria	Heunggongvirae	Uroviricota	Caudoviricetes	Unknown	Unknown;Unknown;Unknown;Unknown;Unknown;Unknown	Unknown	Unknown	Unknown	Unknown	Unknown	Unknown	Unused	42.23562769	36.64498416	37.46234113	169.5772271	111.7642103	83.71180319	66.05194844	29.12939781	19.61749644	25.74193881	33.83840876	18.36967297	8.88634026	14.68930912	4.444730452	21.03948115	24.34734115	21.53506567	51.39702532	47.58018419	39.76936369	28.41901312	48.43655404	42.4606164	43.98802363	20.95022892	18.27039689	24.12126249	28.40683502	41.37720581	28.43752043	60.50060783
Ga0452169_00024618	DNA_phage	LQ	8924	root;Duplodnaviria;Heunggongvirae;Uroviricota;Caudoviricetes	Duplodnaviria	Heunggongvirae	Uroviricota	Caudoviricetes	Unknown	Unknown;Unknown;Unknown;Unknown;Unknown;Unknown	Unknown	Unknown	Unknown	Unknown	Unknown	Unknown	Unused	0	0	16.71345226	0	0	0	0	0	0	0	0	18.07428435	131.3231277	21.06973892	35.78120305	66.01299141	0	0	0	7.070640628	53.89478985	0	0	8.307109818	0	15.89787342	41.65701612	51.32074564	18.20276137	24.44706721	36.3996315	0
Ga0452169_00061723	DNA_phage	Unknown	6228	root;Duplodnaviria;Heunggongvirae;Uroviricota;Caudoviricetes	Duplodnaviria	Heunggongvirae	Uroviricota	Caudoviricetes	Unknown	Unknown;Unknown;Unknown;Unknown;Unknown;Unknown	Unknown	Unknown	Unknown	Unknown	Unknown	Unknown	Unused	24.85774118	21.27327236	21.35941425	0	13.09724648	5.282246105	19.56362474	10.171608	10.52710775	16.60422104	18.70856147	16.75775481	3.930460068	18.53801804	0	36.73357	0	2.198085355	8.718655931	5.332318981	5.228773918	15.71228888	9.269853328	14.87890334	22.6987368	0	3.214058697	9.579488603	0	6.434045882	8.61715104	20.66001243
Ga0452169_00024054	DNA_phage	Unknown	9007	root;Duplodnaviria;Heunggongvirae;Uroviricota;Caudoviricetes	Duplodnaviria	Heunggongvirae	Uroviricota	Caudoviricetes	Unknown	Bacteria;Actinobacteriota;Actinomycetia;Actinomycetia_Mycobacteriales;Actinomycetia_Mycobacteriaceae;Actinomycetia_Mycobacterium	Bacteria	Actinobacteriota	Actinomycetia	Actinomycetia_Mycobacteriales	Actinomycetia_Mycobacteriaceae	Actinomycetia_Mycobacterium	Unused	21.87587603	22.69490959	20.13985566	13.61399943	10.44952017	8.870292767	46.89535735	36.04557231	15.21993018	0	0	0	0	0	0	0	11.48471416	17.66875527	6.698467752	28.75935654	49.22641621	23.53964985	36.32193446	30.52165757	17.37695966	36.04127868	37.14582999	14.4166239	20.94389643	30.15365214	21.63852413	23.46922886
Ga0452169_00032674	DNA_phage	Unknown	7976	root;Duplodnaviria;Heunggongvirae;Uroviricota;Caudoviricetes	Duplodnaviria	Heunggongvirae	Uroviricota	Caudoviricetes	Unknown	Unknown;Unknown;Unknown;Unknown;Unknown;Unknown	Unknown	Unknown	Unknown	Unknown	Unknown	Unknown	Unused	17.64543769	31.79834502	48.51880439	27.08714141	26.74724304	28.8722168	17.31292488	27.79848434	32.8800537	0	0	0	21.09985882	30.1912834	0	17.92695853	8.900472781	21.66902637	30.635538	18.73665644	33.29092296	46.5192886	16.08510156	28.65793189	36.081283	6.934086828	31.90870868	42.68041136	10.18313957	37.95893468	40.01768915	23.04602332
Ga0307280_10001282	DNA_phage	LQ	6034	root;Duplodnaviria;Heunggongvirae;Uroviricota;Caudoviricetes	Duplodnaviria	Heunggongvirae	Uroviricota	Caudoviricetes	Unknown	Unknown;Unknown;Unknown;Unknown;Unknown;Unknown	Unknown	Unknown	Unknown	Unknown	Unknown	Unknown	Unused	0	4.391446478	4.00838979	0	0	0	0	0	0	0	0	72.33096787	149.595564	2.733433789	53.6104511	12.32224379	18.15175543	10.20940341	7.999085057	3.30225548	4.98173998	0	0	0	0	2.391071315	7.108702198	11.92313779	0	0	0	0
Ga0452169_00069212	DNA_phage	Unknown	5953	root;Duplodnaviria;Heunggongvirae;Uroviricota;Caudoviricetes	Duplodnaviria	Heunggongvirae	Uroviricota	Caudoviricetes	Unknown	Bacteria;Proteobacteria;Gammaproteobacteria;Gammaproteobacteria_Burkholderiales;Gammaproteobacteria_Burkholderiaceae;Gammaproteobacteria_Massilia	Bacteria	Proteobacteria	Gammaproteobacteria	Gammaproteobacteria_Burkholderiales	Gammaproteobacteria_Burkholderiaceae	Gammaproteobacteria_Massilia	Unused	95.74954552	55.95793113	19.63749638	51.00515331	56.91714789	52.10474184	73.68253278	29.92918336	27.53352388	29.77929648	18.48542896	6.375230028	7.710053325	20.50263601	11.21856129	24.01905278	28.27954302	28.74532922	32.93844648	54.11287105	51.75762559	44.51991143	89.43781216	54.48183018	21.20295481	33.12261028	27.38062396	35.37181748	35.20945091	84.51480797	36.06088808	54.80795743
Ga0452169_00041745	DNA_phage	LQ	7262	root;Duplodnaviria;Heunggongvirae;Uroviricota;Caudoviricetes	Duplodnaviria	Heunggongvirae	Uroviricota	Caudoviricetes	Unknown	Bacteria;Actinobacteriota;Actinomycetia;Actinomycetia_Mycobacteriales;Actinomycetia_Mycobacteriaceae;Actinomycetia_Mycobacterium	Bacteria	Actinobacteriota	Actinomycetia	Actinomycetia_Mycobacteriales	Actinomycetia_Mycobacteriaceae	Actinomycetia_Mycobacterium	Unused	35.85362439	23.97819275	15.54267584	34.57473079	21.60075924	25.88647657	15.6595205	17.99185453	11.49044314	24.41147782	6.239622127	0	7.584348242	8.176362177	2.586481248	8.663396493	5.586038549	11.54630446	12.04668047	31.55422887	23.80115113	23.58141511	33.5665193	28.49816061	24.33347095	19.86742539	17.7198743	13.04816762	10.46277537	25.13725555	10.1129023	22.78071796
Ga0452169_00085954	DNA_phage	Unknown	5469	root;Duplodnaviria;Heunggongvirae;Uroviricota;Caudoviricetes	Duplodnaviria	Heunggongvirae	Uroviricota	Caudoviricetes	Unknown	Unknown;Unknown;Unknown;Unknown;Unknown;Unknown	Unknown	Unknown	Unknown	Unknown	Unknown	Unknown	Unused	0	0	8.10790711	0	0	0	8.911483262	0	7.628780224	0	0	24.28800608	45.31887296	45.84051931	2.289635744	62.74730497	0	2.816033102	3.861141829	0	15.57313719	13.4196565	0	23.1565686	14.77081031	5.276183695	0	21.17619971	0	4.8846514	18.59316338	0
Ga0452169_00059005	DNA_phage	LQ	6343	root;Duplodnaviria;Heunggongvirae;Uroviricota;Caudoviricetes	Duplodnaviria	Heunggongvirae	Uroviricota	Caudoviricetes	Unknown	Unknown;Unknown;Unknown;Unknown;Unknown;Unknown	Unknown	Unknown	Unknown	Unknown	Unknown	Unknown	Unused	49.92354165	56.09808059	39.40224624	11.04671452	14.83821979	11.11388102	105.0088276	102.9929431	44.16397277	0	0	0	0	0	0	0	9.593050279	15.10763505	2.853528253	12.56554285	88.85726107	6.428092331	48.54287374	113.951335	0	28.81147322	79.34550418	27.38750659	21.47898626	36.5005056	38.29679659	29.70368265
Ga0452169_00085628	DNA_phage	LQ	5478	root;Duplodnaviria;Heunggongvirae;Uroviricota;Caudoviricetes	Duplodnaviria	Heunggongvirae	Uroviricota	Caudoviricetes	Unknown	Unknown;Unknown;Unknown;Unknown;Unknown;Unknown	Unknown	Unknown	Unknown	Unknown	Unknown	Unknown	Unused	5.138372069	8.292282286	10.3022008	0	0	0	0	0	0	0	0	39.83616832	60.3258893	3.613042603	44.95552239	19.83733482	17.77253535	11.87038318	5.506854604	0	9.145618547	0	10.53900083	2.255465742	0	0	0	0	1.913123962	0	0	10.06654337
Ga0452169_00035542	DNA_phage	Unknown	7723	root;Duplodnaviria;Heunggongvirae;Uroviricota;Caudoviricetes	Duplodnaviria	Heunggongvirae	Uroviricota	Caudoviricetes	Unknown	Unknown;Unknown;Unknown;Unknown;Unknown;Unknown	Unknown	Unknown	Unknown	Unknown	Unknown	Unknown	Unused	18.2234897	30.87943706	42.27883256	40.82764418	39.81028598	27.38392359	16.82831437	13.32924495	47.84875494	0	0	0	17.43286018	24.34628384	6.755804028	26.66049547	12.86886434	26.36720502	44.91976168	6.880162137	47.68001855	49.62707015	21.5956495	39.19568985	43.80069782	12.45433494	31.10266616	50.66765913	14.92697445	34.01388389	39.49993936	13.68557195
Ga0452169_00001877	DNA_phage	MQ	23796	root;Duplodnaviria;Heunggongvirae;Uroviricota;Caudoviricetes	Duplodnaviria	Heunggongvirae	Uroviricota	Caudoviricetes	Unknown	Bacteria;Elusimicrobiota;Elusimicrobia;Elusimicrobia_UBA1565;Elusimicrobia_UBA9628;Elusimicrobia_GWA2-66-18	Bacteria	Elusimicrobiota	Elusimicrobia	Elusimicrobia_UBA1565	Elusimicrobia_UBA9628	Elusimicrobia_GWA2-66-18	Soil	0	0	0	0	0	0	0	0	0	0	0	104.0658648	300.7656723	6.653974576	154.0081204	74.02842449	4.432304213	0	0	65.5931704	87.79447904	0	36.12266597	8.567187008	0	18.39136707	64.1714222	44.0970194	3.303105479	0	11.63270792	0
Ga0452169_00083052	DNA_phage	Unknown	5542	root;Duplodnaviria;Heunggongvirae;Uroviricota;Caudoviricetes	Duplodnaviria	Heunggongvirae	Uroviricota	Caudoviricetes	Unknown	Unknown;Unknown;Unknown;Unknown;Unknown;Unknown	Unknown	Unknown	Unknown	Unknown	Unknown	Unknown	Unused	7.618549854	10.24565192	17.45696427	12.64332556	24.90814651	19.50430636	0	0	10.21696888	0	0	0	0	0	0	0	0	10.18944637	13.06382513	0	12.65600465	26.4857818	15.04720327	8.917676894	17.30929347	5.640575487	9.803732374	38.9449008	3.782061733	22.49478041	33.63846133	8.291910954
Ga0452169_00008326	DNA_phage	Unknown	13501	root;Duplodnaviria;Heunggongvirae;Uroviricota;Caudoviricetes	Duplodnaviria	Heunggongvirae	Uroviricota	Caudoviricetes	Unknown	Unknown;Unknown;Unknown;Unknown;Unknown;Unknown	Unknown	Unknown	Unknown	Unknown	Unknown	Unknown	Soil	0	52.15090709	28.36492703	12.54234252	26.49074491	17.40496934	36.09873488	95.01612366	154.0722684	0	0	0	0	0	0	0	2.704187153	34.3484009	13.18292291	0	0	0	0	0	0	23.6882124	43.63205327	3.639184767	9.89713255	21.10591986	2.929009678	7.488207919
Ga0452169_00012266	DNA_phage	Unknown	11605	root;Duplodnaviria;Heunggongvirae;Uroviricota;Caudoviricetes	Duplodnaviria	Heunggongvirae	Uroviricota	Caudoviricetes	Unknown	Bacteria;Proteobacteria;Alphaproteobacteria;Alphaproteobacteria_Rhizobiales;Alphaproteobacteria_Xanthobacteraceae;Alphaproteobacteria_Bradyrhizobium	Bacteria	Proteobacteria	Alphaproteobacteria	Alphaproteobacteria_Rhizobiales	Alphaproteobacteria_Xanthobacteraceae	Alphaproteobacteria_Bradyrhizobium	Unclustered	23.04231115	20.5499261	16.32588435	31.69874009	31.35942573	25.1082093	22.39811665	11.25866847	21.31414612	0	30.67849417	0	10.54670629	13.35969592	5.215259494	12.81385938	10.83619276	18.13690325	22.35521981	14.02218396	17.91587664	15.45910508	13.81891104	18.09931088	15.66208648	12.01792346	12.32052537	15.57414063	7.901836648	16.88098484	15.33395247	16.6312655
Ga0452169_00022919	DNA_phage	LQ	9175	root;Duplodnaviria;Heunggongvirae;Uroviricota;Caudoviricetes	Duplodnaviria	Heunggongvirae	Uroviricota	Caudoviricetes	Unknown	Unknown;Unknown;Unknown;Unknown;Unknown;Unknown	Unknown	Unknown	Unknown	Unknown	Unknown	Unknown	Unused	0	0	18.89236751	0	0	0	0	0	0	0	0	13.44339718	128.3975278	30.20070444	23.88395781	73.55762268	0	0	0	5.791334298	50.23620984	0	0	6.733210538	0	16.51129213	48.62088875	41.1191756	11.42244476	27.6604366	35.71170822	0
Ga0452169_00075650	DNA_phage	LQ	5749	root;Duplodnaviria;Heunggongvirae;Uroviricota;Caudoviricetes	Duplodnaviria	Heunggongvirae	Uroviricota	Caudoviricetes	Unknown	Unknown;Unknown;Unknown;Unknown;Unknown;Unknown	Unknown	Unknown	Unknown	Unknown	Unknown	Unknown	Unused	7.344234353	7.901395436	7.011835099	0	0	0	0	0	0	0	0	49.51088584	76.11070313	0	31.94577531	12.93310472	17.64037743	12.20378977	5.247269007	20.21810561	7.407330604	0	18.96861272	0	0	7.110550048	1.989628762	0	2.278677392	0	0	6.394680189
Ga0452169_00085673	DNA_phage	Unknown	5477	root;Duplodnaviria;Heunggongvirae;Uroviricota;Caudoviricetes	Duplodnaviria	Heunggongvirae	Uroviricota	Caudoviricetes	Unknown	Unknown;Unknown;Unknown;Unknown;Unknown;Unknown	Unknown	Unknown	Unknown	Unknown	Unknown	Unknown	Unused	32.12068901	40.08668214	55.93644402	28.78509184	41.24250275	43.76194648	28.17847779	31.80740006	55.4999283	0	0	17.32323551	22.34700137	24.69363223	7.620971263	22.97373939	15.55380776	34.68034486	67.74667867	20.61583365	42.99225534	37.96682257	16.39699453	48.50136731	42.40405142	15.80543106	36.54766763	54.46508583	24.87515242	38.20721349	52.08795907	33.56127114
Ga0452169_00084158	DNA_phage	Unknown	5515	root;Duplodnaviria;Heunggongvirae;Uroviricota;Caudoviricetes	Duplodnaviria	Heunggongvirae	Uroviricota	Caudoviricetes	Unknown	Unknown;Unknown;Unknown;Unknown;Unknown;Unknown	Unknown	Unknown	Unknown	Unknown	Unknown	Unknown	Unused	0	0	7.309345419	0	0	5.112989832	0	2.87165796	30.26059767	0	4.694949969	0	6.103081558	35.88802788	0	33.18609957	0	0	0	4.817361032	5.45055649	31.79067552	0	19.04283796	34.7880705	0	0	13.04518829	0	4.843909067	13.82855991	0
Ga0452169_00000345	DNA_phage	Complete	44426	root;Duplodnaviria;Heunggongvirae;Uroviricota;Caudoviricetes	Duplodnaviria	Heunggongvirae	Uroviricota	Caudoviricetes	Unknown	Unknown;Unknown;Unknown;Unknown;Unknown;Unknown	Unknown	Unknown	Unknown	Unknown	Unknown	Unknown	Soil and Other Evironments	0	0	0	0	0	0	0	7.664423163	0	0	0	55.95460441	235.8297274	0	78.874488	18.2811235	17.85129482	10.82361354	7.740932439	0	5.694941631	0	0	0	0	0	0	0	0	0	0	0
Ga0452169_00058921	DNA_phage	Unknown	6347	root;Duplodnaviria;Heunggongvirae;Uroviricota;Caudoviricetes	Duplodnaviria	Heunggongvirae	Uroviricota	Caudoviricetes	Unknown	Unknown;Unknown;Unknown;Unknown;Unknown;Unknown	Unknown	Unknown	Unknown	Unknown	Unknown	Unknown	Unused	38.80495025	31.60983516	24.13454418	44.1590107	33.61210186	23.69467059	30.71492167	26.82366972	28.64153753	16.29290824	5.099387324	14.94869401	25.55108676	17.67072136	14.13914104	18.92354716	17.57617502	25.34326267	18.53624439	15.69702975	26.04837005	20.55693192	13.1387428	22.87323707	15.11392853	10.22920426	12.61519304	18.52329811	19.81426135	9.820866001	24.92173289	22.44472799
Ga0452169_00026004	DNA_phage	Unknown	8732	root;Duplodnaviria;Heunggongvirae;Uroviricota;Caudoviricetes	Duplodnaviria	Heunggongvirae	Uroviricota	Caudoviricetes	Unknown	Bacteria;Actinobacteriota;Actinomycetia;Actinomycetia_Mycobacteriales;Actinomycetia_Mycobacteriaceae;Actinomycetia_Mycobacterium	Bacteria	Actinobacteriota	Actinomycetia	Actinomycetia_Mycobacteriales	Actinomycetia_Mycobacteriaceae	Actinomycetia_Mycobacterium	Unused	58.02382496	27.74476858	31.85366192	22.73588093	24.43151746	23.14322747	39.06989392	14.96299217	10.92122218	16.91824629	14.08498432	13.03884941	8.059648734	7.177674075	1.434037778	17.02987151	11.14955894	15.87356451	22.80110248	35.75023094	24.09742708	21.47933949	30.11959215	28.29922432	21.39342204	21.75504315	13.09937672	16.47828983	12.60203586	22.43516136	16.49738681	24.73462224
Ga0452169_00078224	DNA_phage	Unknown	5674	root;Duplodnaviria;Heunggongvirae;Uroviricota;Caudoviricetes	Duplodnaviria	Heunggongvirae	Uroviricota	Caudoviricetes	Unknown	Bacteria;Patescibacteria;Saccharimonadia;Saccharimonadia_Saccharimonadales;Saccharimonadia_UBA4665;Saccharimonadia_Unknown	Bacteria	Patescibacteria	Saccharimonadia	Saccharimonadia_Saccharimonadales	Saccharimonadia_UBA4665	Saccharimonadia_Unknown	Unused	6.201093187	11.34160322	7.104518855	16.46558812	0	5.797995901	0	0	2.100901306	10.41453131	0	0	0	0	0	6.048026276	6.79194948	8.746047587	16.48154803	12.2912114	6.622272436	2.874401809	15.82769458	7.621438963	5.338929433	5.509353075	9.575658233	2.474073898	5.54111371	0	0	8.099007844
Ga0307312_10005182	DNA_phage	Unknown	7009	root;Duplodnaviria;Heunggongvirae;Uroviricota;Caudoviricetes	Duplodnaviria	Heunggongvirae	Uroviricota	Caudoviricetes	Unknown	Unknown;Unknown;Unknown;Unknown;Unknown;Unknown	Unknown	Unknown	Unknown	Unknown	Unknown	Unknown	Unused	23.09188367	27.5441247	40.25927806	5.831611399	10.74262556	13.4104432	33.60845952	34.45815425	78.65940549	61.12389316	173.6274086	163.7951586	246.2209764	858.9159524	6.252969409	1113.038177	0	1.95315674	15.49430422	36.00992836	64.33118642	144.2688063	24.71079178	135.2946387	130.3811408	14.06612206	24.88732062	87.62418595	3.738084271	72.41675154	49.56872631	30.15941566
Ga0452169_00024190	DNA_phage	Unknown	8988	root;Duplodnaviria;Heunggongvirae;Uroviricota;Caudoviricetes	Duplodnaviria	Heunggongvirae	Uroviricota	Caudoviricetes	Unknown	Bacteria;Proteobacteria;Alphaproteobacteria;Alphaproteobacteria_Rhizobiales;Alphaproteobacteria_Xanthobacteraceae;Alphaproteobacteria_Bradyrhizobium	Bacteria	Proteobacteria	Alphaproteobacteria	Alphaproteobacteria_Rhizobiales	Alphaproteobacteria_Xanthobacteraceae	Alphaproteobacteria_Bradyrhizobium	Unused	35.23197872	26.53336587	43.95284734	11.044154	39.79211693	40.78502514	16.26732375	21.58496019	40.45123246	0	0	0	13.95798728	29.36099596	5.572771643	9.545088198	17.60198783	20.56192929	33.22750782	12.9321194	48.21566435	29.94040629	21.41100969	30.58617821	44.37683138	8.293640665	20.99835335	32.01789649	6.704554419	45.57377582	47.76823914	17.89477045
Ga0452169_00024553	DNA_phage	Unknown	8935	root;Duplodnaviria;Heunggongvirae;Uroviricota;Caudoviricetes	Duplodnaviria	Heunggongvirae	Uroviricota	Caudoviricetes	Unknown	Unknown;Unknown;Unknown;Unknown;Unknown;Unknown	Unknown	Unknown	Unknown	Unknown	Unknown	Unknown	Unused	44.10431234	28.38540569	35.19038745	9.802645527	8.426979578	6.311838595	10.00011046	9.74869223	30.35161654	16.53386979	25.35653939	21.23768571	26.36927404	89.71304071	2.33576159	90.89616032	0	0	7.427689865	18.95572259	15.13924854	45.63334041	17.2304112	31.45901403	41.24967821	3.229485017	8.001102232	25.33419829	0	18.43730395	15.17418549	19.54385315
Ga0452169_00061976	DNA_phage	Unknown	6218	root;Duplodnaviria;Heunggongvirae;Uroviricota;Caudoviricetes	Duplodnaviria	Heunggongvirae	Uroviricota	Caudoviricetes	Unknown	Bacteria;Firmicutes_A;Clostridia;Clostridia_Lachnospirales;Clostridia_Lachnospiraceae;Clostridia_Lacrimispora	Bacteria	Firmicutes_A	Clostridia	Clostridia_Lachnospirales	Clostridia_Lachnospiraceae	Clostridia_Lacrimispora	Unused	0	0	0	0	0	0	6.531695877	5.730731057	10.5440378	47.51692718	38.51833451	18.3105875	9.84195292	30.76954937	0	44.15117541	0	0	0	4.272715679	0	12.45890002	0	9.438460333	16.23945835	0	0	4.797447332	0	6.444393335	2.725581927	0
Ga0452169_00000195	DNA_phage	Complete	55168	root;Duplodnaviria;Heunggongvirae;Uroviricota;Caudoviricetes	Duplodnaviria	Heunggongvirae	Uroviricota	Caudoviricetes	Unknown	Bacteria;Actinobacteriota;Actinomycetia;Actinomycetia_Streptomycetales;Actinomycetia_Streptomycetaceae;Actinomycetia_Streptomyces	Bacteria	Actinobacteriota	Actinomycetia	Actinomycetia_Streptomycetales	Actinomycetia_Streptomycetaceae	Actinomycetia_Streptomyces	Soil	24.23560949	73.8311939	98.9362459	0	0	32.62726945	0	171.6691162	0	0	0	0	0	0	0	7.257090693	0	0	0	0	0	0	0	0	0	0	0	0	0	0	0	0
Ga0452169_00055284	DNA_phage	Unknown	6508	root;Duplodnaviria;Heunggongvirae;Uroviricota;Caudoviricetes	Duplodnaviria	Heunggongvirae	Uroviricota	Caudoviricetes	Unknown	Unknown;Unknown;Unknown;Unknown;Unknown;Unknown	Unknown	Unknown	Unknown	Unknown	Unknown	Unknown	Unused	0	0	0	0	0	0	0	0	0	0	0	33.53142748	129.7667844	3.54808778	79.20862571	9.66711514	33.34774031	14.72460497	14.83296842	0	5.003811303	0	0	0	0	14.77947584	10.98491832	7.010319564	7.649115251	0	0	0
Ga0452169_00030811	DNA_phage	Unknown	8162	root;Duplodnaviria;Heunggongvirae;Uroviricota;Caudoviricetes	Duplodnaviria	Heunggongvirae	Uroviricota	Caudoviricetes	Unknown	Unknown;Unknown;Unknown;Unknown;Unknown;Unknown	Unknown	Unknown	Unknown	Unknown	Unknown	Unknown	Unused	40.52181154	24.11690724	14.32271698	16.45424054	9.225075046	8.061217531	15.9231894	0	8.032691383	0	0	0	0	0	0	0	8.697644071	11.32140532	15.52309581	4.882580144	10.12797137	14.48699216	0	4.162884547	0	10.3114096	9.10921862	8.814532395	5.778046898	18.54695314	13.8427415	23.08385924
Ga0307278_10007045	DNA_phage	Unknown	5320	root;Duplodnaviria;Heunggongvirae;Uroviricota;Caudoviricetes	Duplodnaviria	Heunggongvirae	Uroviricota	Caudoviricetes	Unknown	Unknown;Unknown;Unknown;Unknown;Unknown;Unknown	Unknown	Unknown	Unknown	Unknown	Unknown	Unknown	Unused	285.7128042	219.8678385	229.5910736	501.59265	419.8784815	361.31074	221.3925684	160.0092403	138.3631091	241.5887409	210.4994497	83.82199177	54.06525137	79.9874659	25.10680277	109.6579922	125.8150183	153.4298697	206.4027072	232.2180814	220.8341969	213.8303706	301.4444785	185.2154975	187.9082378	126.5589852	126.8541672	131.6052684	103.9144566	205.879793	119.9928905	304.9188156
Ga0452169_00021067	DNA_phage	LQ	9482	root;Duplodnaviria;Heunggongvirae;Uroviricota;Caudoviricetes	Duplodnaviria	Heunggongvirae	Uroviricota	Caudoviricetes	Unknown	Unknown;Unknown;Unknown;Unknown;Unknown;Unknown	Unknown	Unknown	Unknown	Unknown	Unknown	Unknown	Unused	75.6985927	38.72457348	31.88491878	80.05528307	94.62836551	62.94669977	65.96255099	40.92082308	35.51513614	63.878245	43.00877694	24.0150249	19.03943542	28.87500057	7.263351439	33.7784585	18.18231394	22.37818726	34.99599712	62.69281995	62.87559702	42.57082447	63.59264072	63.19752213	44.72718819	41.33655107	30.76129315	43.11893066	43.10521298	65.73827938	45.57746729	39.25601573
Ga0452169_00076070	DNA_phage	LQ	5737	root;Duplodnaviria;Heunggongvirae;Uroviricota;Caudoviricetes	Duplodnaviria	Heunggongvirae	Uroviricota	Caudoviricetes	Unknown	Bacteria;Proteobacteria;Gammaproteobacteria;Gammaproteobacteria_Burkholderiales;Gammaproteobacteria_Burkholderiaceae;Gammaproteobacteria_Mycetohabitans	Bacteria	Proteobacteria	Gammaproteobacteria	Gammaproteobacteria_Burkholderiales	Gammaproteobacteria_Burkholderiaceae	Gammaproteobacteria_Mycetohabitans	Unused	46.61077582	58.72459314	80.10211885	15.26697538	40.46710408	25.39487266	36.81248768	35.19683093	28.05071277	10.3001657	21.4380483	13.23051921	20.26752662	16.6746608	10.54960544	17.94483236	35.0010056	43.25002093	25.23957429	23.15473775	31.43784456	18.47844049	26.83523167	30.15098112	7.040401047	30.597405	41.86959923	20.49283129	33.7949663	49.66899495	28.55629448	28.83625132
Ga0452169_00023448	DNA_phage	LQ	9094	root;Duplodnaviria;Heunggongvirae;Uroviricota;Caudoviricetes	Duplodnaviria	Heunggongvirae	Uroviricota	Caudoviricetes	Unknown	Unknown;Unknown;Unknown;Unknown;Unknown;Unknown	Unknown	Unknown	Unknown	Unknown	Unknown	Unknown	Unused	0	0	0	0	0	0	0	0	0	0	0	0	0	0	0	0	0	0	4.644069642	0	32.50365302	21.96938743	0	26.15375475	13.32442736	2.115347015	11.94903999	52.67683935	0	0	39.13580789	0
Ga0452169_00091463	DNA_phage	LQ	5336	root;Duplodnaviria;Heunggongvirae;Uroviricota;Caudoviricetes	Duplodnaviria	Heunggongvirae	Uroviricota	Caudoviricetes	Unknown	Unknown;Unknown;Unknown;Unknown;Unknown;Unknown	Unknown	Unknown	Unknown	Unknown	Unknown	Unknown	Unused	0	0	0	0	0	0	0	0	0	0	0	39.11817728	196.6891051	0	66.48997501	10.71854732	17.10514934	2.244839981	5.653401334	0	2.347249738	0	4.808649553	0	0	0	0	0	0	0	0	0
Ga0452169_00016422	DNA_phage	Unknown	10426	root;Duplodnaviria;Heunggongvirae;Uroviricota;Caudoviricetes	Duplodnaviria	Heunggongvirae	Uroviricota	Caudoviricetes	Unknown	Unknown;Unknown;Unknown;Unknown;Unknown;Unknown	Unknown	Unknown	Unknown	Unknown	Unknown	Unknown	Unique ERW Soil	69.51957189	43.93215524	47.9433048	28.00263373	24.674672	45.52739995	28.04732512	33.41821027	51.45052087	43.92512876	81.33361378	10.01029129	15.26116291	42.08019856	1.80155638	50.46866968	9.143454639	23.47045378	39.92886854	47.77913286	65.35161119	115.7579449	87.98269767	80.28785254	93.94556249	20.06541364	27.15325147	78.09302967	17.84209207	77.72199066	67.18814773	29.09024413
Ga0307310_10001307	DNA_phage	Unknown	9189	root;Duplodnaviria;Heunggongvirae;Uroviricota;Caudoviricetes	Duplodnaviria	Heunggongvirae	Uroviricota	Caudoviricetes	Unknown	Bacteria;Gemmatimonadota;Gemmatimonadetes;Gemmatimonadetes_Gemmatimonadales;Gemmatimonadetes_Gemmatimonadaceae;Gemmatimonadetes_JABFXC01	Bacteria	Gemmatimonadota	Gemmatimonadetes	Gemmatimonadetes_Gemmatimonadales	Gemmatimonadetes_Gemmatimonadaceae	Gemmatimonadetes_JABFXC01	Unused	141.6742955	157.3656613	193.4614064	103.5776251	118.1307888	128.3732882	96.35292766	165.0246264	227.0203452	279.737099	1000.314552	154.8797925	101.8955412	422.5246701	7.494950304	639.8477005	17.43769259	39.10697401	168.7409561	80.23233802	82.59989452	241.827156	165.447059	214.1260238	297.2495976	57.83231896	101.7615864	293.5064353	11.40504197	241.296676	172.7534671	198.0377965
Ga0452169_00082972	DNA_phage	Unknown	5544	root;Duplodnaviria;Heunggongvirae;Uroviricota;Caudoviricetes	Duplodnaviria	Heunggongvirae	Uroviricota	Caudoviricetes	Unknown	Unknown;Unknown;Unknown;Unknown;Unknown;Unknown	Unknown	Unknown	Unknown	Unknown	Unknown	Unknown	Unused	0	4.09678232	0	0	0	0	0	5.713273322	5.912953379	0	7.005586871	20.5366582	24.83655165	34.51029184	6.399540163	46.42383805	0	1.851958278	0	7.787263239	12.65143899	27.94712855	12.72765576	19.5003809	10.92824156	0	6.70539704	7.279752703	3.780697353	4.818571159	6.62336729	0
Ga0452169_00070164	DNA_phage	Unknown	5921	root;Duplodnaviria;Heunggongvirae;Uroviricota;Caudoviricetes	Duplodnaviria	Heunggongvirae	Uroviricota	Caudoviricetes	Unknown	Unknown;Unknown;Unknown;Unknown;Unknown;Unknown	Unknown	Unknown	Unknown	Unknown	Unknown	Unknown	Unused	169.9528928	150.2407217	155.2257578	456.5964453	549.99349	488.9391875	89.17127251	84.9233066	127.3387116	22.45517885	170.5477646	49.67505806	60.46343355	137.6086557	4.582171718	131.3698178	27.74726201	73.98574883	172.7150868	60.01411991	88.84425489	193.5031666	74.7537505	122.0728455	166.276859	32.89550384	34.29001344	104.318087	18.14236681	54.14117582	94.93289468	212.6555163
Ga0452169_00097194	DNA_phage	Unknown	5210	root;Duplodnaviria;Heunggongvirae;Uroviricota;Caudoviricetes	Duplodnaviria	Heunggongvirae	Uroviricota	Caudoviricetes	Unknown	Bacteria;Proteobacteria;Alphaproteobacteria;Alphaproteobacteria_Rhizobiales;Alphaproteobacteria_Xanthobacteraceae;Alphaproteobacteria_Pseudolabrys	Bacteria	Proteobacteria	Alphaproteobacteria	Alphaproteobacteria_Rhizobiales	Alphaproteobacteria_Xanthobacteraceae	Alphaproteobacteria_Pseudolabrys	Unused	20.26007836	26.88306986	41.7811163	11.20750324	12.04335613	20.74719115	15.59081956	9.119305364	18.87605386	0	0	0	15.85725631	8.864090316	1.602305551	9.879990717	8.954065976	15.43701422	15.05432414	14.66070442	19.2321299	21.13016354	19.69977275	17.19327249	21.31951002	7.846171253	8.232995982	17.17688724	5.531718987	21.36449017	15.18025323	15.87654259
Ga0452169_00001275	DNA_phage	Unknown	27553	root;Duplodnaviria;Heunggongvirae;Uroviricota;Caudoviricetes	Duplodnaviria	Heunggongvirae	Uroviricota	Caudoviricetes	Unknown	Unknown;Unknown;Unknown;Unknown;Unknown;Unknown	Unknown	Unknown	Unknown	Unknown	Unknown	Unknown	Unique ERW Soil	68.44685323	38.8805503	40.23349906	62.51722897	43.04058487	38.54861175	61.61466089	40.52270723	23.14620911	41.28486825	20.43933936	25.48206259	13.43750019	20.35278708	9.922599732	26.15492044	24.14544028	20.74343831	30.32749326	50.98426939	35.18416013	37.73532596	64.95525142	41.36716377	35.54881263	25.22176851	20.54947191	22.99060085	33.56687885	41.36769485	25.62889163	37.85978262
Ga0452169_00060017	DNA_phage	Unknown	6300	root;Duplodnaviria;Heunggongvirae;Uroviricota;Caudoviricetes	Duplodnaviria	Heunggongvirae	Uroviricota	Caudoviricetes	Unknown	Bacteria;Actinobacteriota;Actinomycetia;Actinomycetia_Streptosporangiales;Actinomycetia_Streptosporangiaceae;Actinomycetia_Palsa-504	Bacteria	Actinobacteriota	Actinomycetia	Actinomycetia_Streptosporangiales	Actinomycetia_Streptosporangiaceae	Actinomycetia_Palsa-504	Unused	13.40381057	10.21464392	17.27615999	0	0	0	14.18269634	10.68382111	18.92145081	18.75938116	11.30234682	13.55419441	29.6272465	34.55789225	3.312703143	48.11572904	2.253656219	3.259446569	6.224843552	3.689964735	13.51896623	9.060753257	13.23676199	10.29620111	16.02808762	2.671800799	0	16.43325045	0	0	10.7604244	9.482524073
Ga0452169_00064724	DNA_phage	Unknown	6114	root;Duplodnaviria;Heunggongvirae;Uroviricota;Caudoviricetes	Duplodnaviria	Heunggongvirae	Uroviricota	Caudoviricetes	Unknown	Unknown;Unknown;Unknown;Unknown;Unknown;Unknown	Unknown	Unknown	Unknown	Unknown	Unknown	Unknown	Unused	20.71737159	39.00587053	42.19670525	52.52715165	0	63.80017257	0	0	12.67310126	0	0	0	0	0	0	0	2.653962182	7.836745921	22.69645531	10.86348793	14.33995293	43.34756833	12.59026203	27.78660752	42.94080393	4.719569616	17.30536076	22.38624128	6.856456044	57.52967293	24.94750013	0
Ga0452169_00089654	DNA_phage	Unknown	5380	root;Duplodnaviria;Heunggongvirae;Uroviricota;Caudoviricetes	Duplodnaviria	Heunggongvirae	Uroviricota	Caudoviricetes	Unknown	Unknown;Unknown;Unknown;Unknown;Unknown;Unknown	Unknown	Unknown	Unknown	Unknown	Unknown	Unknown	Unused	18.31189734	35.18054706	12.73768921	150.8617429	94.46871228	116.1819231	16.60799013	8.095219802	12.18639908	0	0	0	0	0	0	0	22.24333555	26.39969967	54.95022032	8.024644498	13.50270682	13.64165453	7.153983461	13.77930261	8.446027585	3.575644192	0	2.609274219	4.382938549	7.448185457	2.625103535	38.43716864
Ga0452169_00085666	DNA_phage	LQ	5477	root;Duplodnaviria;Heunggongvirae;Uroviricota;Caudoviricetes	Duplodnaviria	Heunggongvirae	Uroviricota	Caudoviricetes	Unknown	Unknown;Unknown;Unknown;Unknown;Unknown;Unknown	Unknown	Unknown	Unknown	Unknown	Unknown	Unknown	Unused	0	0	2.944023369	0	0	0	0	0	0	0	0	60.63132429	164.2504601	3.011418565	43.82058476	18.79669587	15.92413651	18.74613236	8.261790082	0	5.488373022	0	0	0	0	4.390397515	9.920081215	10.57263431	0	0	0	0
Ga0452169_00045303	DNA_phage	LQ	7035	root;Duplodnaviria;Heunggongvirae;Uroviricota;Caudoviricetes	Duplodnaviria	Heunggongvirae	Uroviricota	Caudoviricetes	Unknown	Bacteria;Proteobacteria;Alphaproteobacteria;Alphaproteobacteria_Acetobacterales;Alphaproteobacteria_Acetobacteraceae;Alphaproteobacteria_Rhodopila	Bacteria	Proteobacteria	Alphaproteobacteria	Alphaproteobacteria_Acetobacterales	Alphaproteobacteria_Acetobacteraceae	Alphaproteobacteria_Rhodopila	Unused	0	0	0	0	0	0	0	0	0	0	0	238.7156628	54.80351934	6.564592828	70.01175598	16.25989154	16.14559679	5.83781475	9.004940155	3.77650975	5.341119232	0	8.20648849	0	0	0	0	0	0	0	0	0
Ga0452169_00058764	DNA_phage	LQ	6353	root;Duplodnaviria;Heunggongvirae;Uroviricota;Caudoviricetes	Duplodnaviria	Heunggongvirae	Uroviricota	Caudoviricetes	Unknown	Unknown;Unknown;Unknown;Unknown;Unknown;Unknown	Unknown	Unknown	Unknown	Unknown	Unknown	Unknown	Unused	9.968991805	29.19658686	19.67011238	0	0	0	0	8.725039788	9.850889118	0	0	0	0	0	0	7.202161937	0	0	0	7.318362295	25.23516998	0	36.34984828	53.96875446	12.71549844	17.03257239	26.10679181	62.42256291	11.13499578	45.55381454	81.36374736	0
Ga0452169_00079821	DNA_phage	Unknown	5629	root;Duplodnaviria;Heunggongvirae;Uroviricota;Caudoviricetes	Duplodnaviria	Heunggongvirae	Uroviricota	Caudoviricetes	Unknown	Unknown;Unknown;Unknown;Unknown;Unknown;Unknown	Unknown	Unknown	Unknown	Unknown	Unknown	Unknown	Unused	20.00213338	10.75978501	20.76781239	29.04513363	28.98193323	28.38682784	5.772120798	8.440501145	13.76502773	0	0	0	0	6.446222572	0	17.27306563	2.161972568	5.775977887	15.00556736	11.20952158	3.560113583	13.03821307	10.25628824	4.389924085	19.7325719	2.563106114	3.04806602	5.611167955	0	14.23742681	9.534129806	29.38951391
Ga0452169_00004317	DNA_phage	Complete	17312	root;Duplodnaviria;Heunggongvirae;Uroviricota;Caudoviricetes	Duplodnaviria	Heunggongvirae	Uroviricota	Caudoviricetes	Unknown	Unknown;Unknown;Unknown;Unknown;Unknown;Unknown	Unknown	Unknown	Unknown	Unknown	Unknown	Unknown	Soil	0	11.15161565	10.71111275	0	0	0	46.45095207	30.18873558	0	0	0	190.1752439	178.3388361	62.49862465	204.9390634	118.934269	39.01460079	16.11178028	9.58387375	34.72130634	22.42794955	0	24.45544947	8.564307766	0	94.45136836	49.05842187	5.77749561	58.2664601	10.28733769	2.936864907	11.14867353
Ga0452169_00065377	DNA_phage	Unknown	6090	root;Duplodnaviria;Heunggongvirae;Uroviricota;Caudoviricetes	Duplodnaviria	Heunggongvirae	Uroviricota	Caudoviricetes	Unknown	Unknown;Unknown;Unknown;Unknown;Unknown;Unknown	Unknown	Unknown	Unknown	Unknown	Unknown	Unknown	Unused	0	0	0	0	0	0	0	0	0	0	0	0	60.79531079	62.83253135	0	23.47872269	0	0	0	0	0	0	0	0	0	0	0	0	0	0	0	0
Ga0452169_00005928	DNA_phage	LQ	15404	root;Duplodnaviria;Heunggongvirae;Uroviricota;Caudoviricetes	Duplodnaviria	Heunggongvirae	Uroviricota	Caudoviricetes	Unknown	Unknown;Unknown;Unknown;Unknown;Unknown;Unknown	Unknown	Unknown	Unknown	Unknown	Unknown	Unknown	Unclustered	25.58244811	40.30187001	45.79610489	23.12293302	27.6987809	36.00125934	25.31129678	32.89990891	38.1125237	0	0	0	19.46680018	32.76436692	3.658081048	27.47577556	15.1423928	29.77175618	42.10470103	14.01343398	38.70335049	39.43933432	29.98319737	30.07848936	45.55893381	6.088042589	26.36083739	39.64219978	5.272703274	37.86413447	47.30912375	36.3954817
Ga0452169_00081533	DNA_phage	Unknown	5582	root;Duplodnaviria;Heunggongvirae;Uroviricota;Caudoviricetes	Duplodnaviria	Heunggongvirae	Uroviricota	Caudoviricetes	Unknown	Unknown;Unknown;Unknown;Unknown;Unknown;Unknown	Unknown	Unknown	Unknown	Unknown	Unknown	Unknown	Unused	73.11824289	43.4015262	41.16319024	166.3236045	149.5020201	146.4969596	32.0139688	14.18594917	8.008227794	13.23272363	32.47017978	0	0	0	0	0	26.52547718	45.67721387	92.41275471	35.69654169	43.08107351	51.86153109	62.0558723	48.14239503	44.31987324	18.52359207	19.97924822	24.20543573	9.856769721	23.13121332	24.28902676	97.14340594
Ga0452169_00105699	DNA_phage	Unknown	5039	root;Duplodnaviria;Heunggongvirae;Uroviricota;Caudoviricetes	Duplodnaviria	Heunggongvirae	Uroviricota	Caudoviricetes	Unknown	Unknown;Unknown;Unknown;Unknown;Unknown;Unknown	Unknown	Unknown	Unknown	Unknown	Unknown	Unknown	Unused	155.0123161	206.5870981	211.9949513	142.5303492	145.6889977	120.3135517	120.8992408	121.788302	184.5207567	41.04428999	134.88431	69.66732195	114.1604038	135.5095325	42.24534709	124.8533148	98.61702646	139.5727492	138.2907906	96.22174364	153.6099108	138.3657398	123.4827614	144.6658144	115.2247418	75.87511299	98.17617607	153.9181812	80.07215379	155.5100846	139.5769477	115.8191874
Ga0452169_00012276	DNA_phage	Unknown	11602	root;Duplodnaviria;Heunggongvirae;Uroviricota;Caudoviricetes	Duplodnaviria	Heunggongvirae	Uroviricota	Caudoviricetes	Unknown	Bacteria;Actinobacteriota;Actinomycetia;Actinomycetia_Streptosporangiales;Actinomycetia_Streptosporangiaceae;Actinomycetia_Palsa-504	Bacteria	Actinobacteriota	Actinomycetia	Actinomycetia_Streptosporangiales	Actinomycetia_Streptosporangiaceae	Actinomycetia_Palsa-504	Unclustered	9.098001054	9.461935791	10.77092087	0	0	0	14.00244267	13.65039963	32.36478119	0	25.10707655	22.89796677	74.90097727	83.02212598	6.835555357	53.73353184	1.748224959	7.227138681	3.380151213	5.724820309	14.46595325	28.46616585	14.92828302	23.96116446	19.14749995	2.694369018	0	23.8966068	0	8.058916977	23.85898273	0
Ga0452169_00054503	DNA_phage	Unknown	6545	root;Duplodnaviria;Heunggongvirae;Uroviricota;Caudoviricetes	Duplodnaviria	Heunggongvirae	Uroviricota	Caudoviricetes	Unknown	Unknown;Unknown;Unknown;Unknown;Unknown;Unknown	Unknown	Unknown	Unknown	Unknown	Unknown	Unknown	Unused	41.93170686	48.0046493	34.4907294	36.57807129	24.92579101	60.3168747	31.02680288	36.29608934	49.17553527	0	0	15.94611107	33.19332079	28.22423868	7.015136068	23.59423299	17.97415655	35.81905187	33.64641887	19.78881011	40.56965646	42.98493333	14.70146334	43.41866321	49.36993834	8.08275872	25.77785215	48.52671981	26.02009355	45.57801425	36.25169716	45.63781639
Ga0452169_00029395	DNA_phage	Unknown	8311	root;Duplodnaviria;Heunggongvirae;Uroviricota;Caudoviricetes	Duplodnaviria	Heunggongvirae	Uroviricota	Caudoviricetes	Unknown	Bacteria;Proteobacteria;Alphaproteobacteria;Alphaproteobacteria_Rhizobiales;Alphaproteobacteria_Xanthobacteraceae;Alphaproteobacteria_Bradyrhizobium	Bacteria	Proteobacteria	Alphaproteobacteria	Alphaproteobacteria_Rhizobiales	Alphaproteobacteria_Xanthobacteraceae	Alphaproteobacteria_Bradyrhizobium	Unused	0	3.643775106	0	0	0	0	0	7.622280664	0	0	0	0	0	0	0	0	4.880978456	2.470763252	0	8.39132878	11.45342642	0	12.3493943	6.318207879	0	15.91314397	14.45108235	1.477939885	11.03366795	9.642940141	2.718913636	16.58781272
Ga0452169_00015489	DNA_phage	Unknown	10656	root;Duplodnaviria;Heunggongvirae;Uroviricota;Caudoviricetes	Duplodnaviria	Heunggongvirae	Uroviricota	Caudoviricetes	Unknown	Unknown;Unknown;Unknown;Unknown;Unknown;Unknown	Unknown	Unknown	Unknown	Unknown	Unknown	Unknown	Unclustered	53.49071363	49.02298303	48.04337536	45.4810494	54.7613302	52.92443492	22.86829108	14.4906755	40.2720068	0	63.17650863	0	20.10045246	38.69542859	0	34.887584	5.710277582	14.45278251	21.23208722	20.56906018	30.08990895	26.78432128	23.47736502	30.14653479	26.05917962	7.446742092	16.3696725	32.44023759	10.32666828	28.41220562	22.26608089	35.3623234
Ga0452169_00018674	DNA_phage	Unknown	9916	root;Duplodnaviria;Heunggongvirae;Uroviricota;Caudoviricetes	Duplodnaviria	Heunggongvirae	Uroviricota	Caudoviricetes	Unknown	Unknown;Unknown;Unknown;Unknown;Unknown;Unknown	Unknown	Unknown	Unknown	Unknown	Unknown	Unknown	Unused	20.58017506	16.79697277	29.26981524	8.832859801	14.55380562	6.635302288	40.13897062	20.76275892	45.08060463	98.32783739	22.84799107	50.71204243	60.48136143	74.84966485	14.73277618	103.8216047	5.727323187	11.04451439	9.126628536	33.156097	45.21907026	41.11878747	39.46138047	49.52892226	43.27874607	7.517470986	20.47510786	58.92773213	14.26797664	43.55374101	64.94669223	17.61035982
Ga0452169_00057015	DNA_phage	Unknown	6430	root;Duplodnaviria;Heunggongvirae;Uroviricota;Caudoviricetes;Crassvirales	Duplodnaviria	Heunggongvirae	Uroviricota	Caudoviricetes	Crassvirales	Unknown;Unknown;Unknown;Unknown;Unknown;Unknown	Unknown	Unknown	Unknown	Unknown	Unknown	Unknown	Unused	10.9440133	0	0	5.448624434	0	0	0	0	9.269451021	0	20.13425278	14.75573264	7.13809447	11.28640338	0	40.02702304	0	0	0	5.681283185	3.895777481	0	0	3.362678435	0	0	4.002542059	3.274781174	0	6.9243542	2.196431885	0
Ga0452169_00053420	DNA_phage	LQ	6600	root;Duplodnaviria;Heunggongvirae;Uroviricota;Caudoviricetes	Duplodnaviria	Heunggongvirae	Uroviricota	Caudoviricetes	Unknown	Bacteria;Proteobacteria;Alphaproteobacteria;Alphaproteobacteria_Rhizobiales;Alphaproteobacteria_Xanthobacteraceae;Alphaproteobacteria_Bradyrhizobium	Bacteria	Proteobacteria	Alphaproteobacteria	Alphaproteobacteria_Rhizobiales	Alphaproteobacteria_Xanthobacteraceae	Alphaproteobacteria_Bradyrhizobium	Unused	36.25121495	46.45751151	42.75413332	31.84968647	32.32363795	22.78637489	31.99897603	43.19234632	67.27865863	82.81840431	198.1179967	30.18888756	49.60687249	52.4794438	5.69182631	70.19284314	6.146335143	15.81572369	21.02517088	15.59848729	39.09294648	33.97782471	40.8210632	33.69665819	22.94930728	4.372037671	23.39667767	26.05518446	7.939464442	20.91259883	36.80554254	12.5328465
Ga0452169_00045883	DNA_phage	Unknown	7001	root;Duplodnaviria;Heunggongvirae;Uroviricota;Caudoviricetes	Duplodnaviria	Heunggongvirae	Uroviricota	Caudoviricetes	Unknown	Unknown;Unknown;Unknown;Unknown;Unknown;Unknown	Unknown	Unknown	Unknown	Unknown	Unknown	Unknown	Unused	0	0	0	0	0	0	0	0	0	0	0	0	48.95081763	89.99474477	0	33.49465659	0	0	0	0	0	0	0	0	0	0	0	0	0	0	0	0
Ga0452169_00098196	DNA_phage	Unknown	5191	root;Duplodnaviria;Heunggongvirae;Uroviricota;Caudoviricetes	Duplodnaviria	Heunggongvirae	Uroviricota	Caudoviricetes	Unknown	Unknown;Unknown;Unknown;Unknown;Unknown;Unknown	Unknown	Unknown	Unknown	Unknown	Unknown	Unknown	Unused	39.31285223	40.10758573	31.06225389	22.49704945	7.252462197	5.432120771	34.42534653	25.93260374	40.18666831	0	0	0	12.37856413	27.96053697	0	27.5448702	7.033178723	17.47141221	21.50187502	30.06848551	46.80861823	55.76788028	32.12930092	41.05786227	26.26062131	14.36009291	11.56838233	25.69061941	5.047241891	26.58893321	34.28058533	30.09879016
Ga0452169_00024498	DNA_phage	Unknown	8942	root;Duplodnaviria;Heunggongvirae;Uroviricota;Caudoviricetes	Duplodnaviria	Heunggongvirae	Uroviricota	Caudoviricetes	Unknown	Unknown;Unknown;Unknown;Unknown;Unknown;Unknown	Unknown	Unknown	Unknown	Unknown	Unknown	Unknown	Unused	38.56106317	20.74322482	18.48303108	26.11992478	28.06794249	27.85546416	25.4349	12.39771366	17.66347693	0	35.4713656	0	5.132850307	15.12491878	0	15.99031774	0	9.759749707	17.20525638	11.14169625	14.00684925	25.07868968	20.80378177	22.79856655	19.19713917	5.10934843	4.796903273	13.93271313	6.73904441	18.42287081	16.10995097	23.12591895
Ga0452169_00086176	DNA_phage	Unknown	5464	root;Duplodnaviria;Heunggongvirae;Uroviricota;Caudoviricetes	Duplodnaviria	Heunggongvirae	Uroviricota	Caudoviricetes	Unknown	Bacteria;Proteobacteria;Alphaproteobacteria;Alphaproteobacteria_Rhizobiales;Alphaproteobacteria_Xanthobacteraceae;Alphaproteobacteria_Bradyrhizobium	Bacteria	Proteobacteria	Alphaproteobacteria	Alphaproteobacteria_Rhizobiales	Alphaproteobacteria_Xanthobacteraceae	Alphaproteobacteria_Bradyrhizobium	Unused	14.16672878	7.620734901	6.639812589	80.14882667	47.08238109	49.8868978	19.3258823	11.59384601	0	29.74069167	0	0	0	0	0	0	5.939357532	16.91166	21.53176119	0	3.667620673	0	12.91400504	5.653111885	0	3.960758871	4.186813964	4.174886504	2.877038725	5.70397479	4.652544406	18.50261624
Ga0452169_00054065	DNA_phage	LQ	6568	root;Duplodnaviria;Heunggongvirae;Uroviricota;Caudoviricetes	Duplodnaviria	Heunggongvirae	Uroviricota	Caudoviricetes	Unknown	Unknown;Unknown;Unknown;Unknown;Unknown;Unknown	Unknown	Unknown	Unknown	Unknown	Unknown	Unknown	Unused	0	2.881719598	0	0	0	0	0	16.27604402	95.28425482	0	0	0	2.329372079	42.69034275	0	0	10.80849131	14.069018	10.56380388	0	31.65556461	0	0	22.10359861	7.687039587	5.857784943	3.483062043	19.23584922	0	4.745206799	16.34214881	0
Ga0452169_00047873	DNA_phage	Unknown	6889	root;Duplodnaviria;Heunggongvirae;Uroviricota;Caudoviricetes	Duplodnaviria	Heunggongvirae	Uroviricota	Caudoviricetes	Unknown	Unknown;Unknown;Unknown;Unknown;Unknown;Unknown	Unknown	Unknown	Unknown	Unknown	Unknown	Unknown	Unused	42.90231137	86.26970788	86.01717053	30.5135623	56.47038608	36.8389099	35.37298734	45.40348012	63.59107127	0	0	0	34.64498864	45.48951228	7.876626141	51.47392141	33.26997206	59.36697027	56.48838566	27.47789097	51.27055795	49.12456585	27.00354429	47.07945058	50.5690934	21.64123742	34.86803466	50.43372168	20.15695066	39.42429159	62.7326963	46.02714712
Ga0452169_00069331	DNA_phage	Unknown	5949	root;Duplodnaviria;Heunggongvirae;Uroviricota;Caudoviricetes	Duplodnaviria	Heunggongvirae	Uroviricota	Caudoviricetes	Unknown	Bacteria;Proteobacteria;Alphaproteobacteria;Alphaproteobacteria_Rhizobiales;Alphaproteobacteria_Xanthobacteraceae;Alphaproteobacteria_Bradyrhizobium	Bacteria	Proteobacteria	Alphaproteobacteria	Alphaproteobacteria_Rhizobiales	Alphaproteobacteria_Xanthobacteraceae	Alphaproteobacteria_Bradyrhizobium	Unused	27.20642337	28.63409125	21.68353134	28.46430768	34.80608875	22.90990163	17.75031449	5.989861441	16.53122216	0	0	12.75903323	21.60266479	17.18943432	6.665499517	11.53689732	18.75205629	17.54644081	21.80470044	17.86367194	22.31706182	17.13455608	14.01775097	24.40350239	18.67114594	14.95561718	16.82396837	20.94239717	12.77200785	18.71053854	18.99217619	19.31155257
Ga0452169_00047258	DNA_phage	Unknown	6922	root;Duplodnaviria;Heunggongvirae;Uroviricota;Caudoviricetes	Duplodnaviria	Heunggongvirae	Uroviricota	Caudoviricetes	Unknown	Unknown;Unknown;Unknown;Unknown;Unknown;Unknown	Unknown	Unknown	Unknown	Unknown	Unknown	Unknown	Unused	6.099682649	0	3.494167002	0	0	0	0	0	2.583179864	42.6842319	22.44378712	13.70692876	7.072783965	7.624866561	3.618034638	9.915198234	0	0	0	13.4335613	9.770961115	8.246568263	25.02137238	12.94090576	0	7.642539125	2.478700322	6.084034368	11.35520052	5.145749495	6.937069325	0
Ga0452169_00100798	DNA_phage	LQ	5138	root;Duplodnaviria;Heunggongvirae;Uroviricota;Caudoviricetes	Duplodnaviria	Heunggongvirae	Uroviricota	Caudoviricetes	Unknown	Bacteria;Proteobacteria;Alphaproteobacteria;Alphaproteobacteria_Rhizobiales;Alphaproteobacteria_Xanthobacteraceae;Alphaproteobacteria_Bradyrhizobium	Bacteria	Proteobacteria	Alphaproteobacteria	Alphaproteobacteria_Rhizobiales	Alphaproteobacteria_Xanthobacteraceae	Alphaproteobacteria_Bradyrhizobium	Unused	0	4.420506264	10.19936784	0	6.106061253	10.06161698	9.485578427	0	15.66046508	17.2514745	0	11.07972295	13.6973244	2.568087113	0	5.565800748	4.737152037	9.325392091	15.85241022	18.09791968	20.96425682	20.6327001	13.73338333	19.23774439	12.77442951	9.360142932	12.80082923	11.95324872	2.549652847	19.06421069	19.7909713	10.73268287
Ga0452169_00012479	DNA_phage	Unknown	11530	root;Duplodnaviria;Heunggongvirae;Uroviricota;Caudoviricetes	Duplodnaviria	Heunggongvirae	Uroviricota	Caudoviricetes	Unknown	Bacteria;Proteobacteria;Alphaproteobacteria;Alphaproteobacteria_Rhizobiales;Alphaproteobacteria_Xanthobacteraceae;Alphaproteobacteria_Bradyrhizobium	Bacteria	Proteobacteria	Alphaproteobacteria	Alphaproteobacteria_Rhizobiales	Alphaproteobacteria_Xanthobacteraceae	Alphaproteobacteria_Bradyrhizobium	Unclustered	20.14059134	21.99684301	24.47331135	16.71210782	28.29823107	23.23350562	23.95279946	22.66380704	32.30841829	89.6887152	193.1281718	16.45782496	26.00750997	52.06980374	7.059246854	52.58093547	8.619795253	10.83419686	5.755976491	19.2979075	32.80596036	20.15683617	30.59935973	29.73664329	31.96581742	6.673708848	7.936427234	17.04514607	7.726000957	22.78310714	22.29311689	12.3553069
Ga0452169_00071820	DNA_phage	Unknown	5868	root;Duplodnaviria;Heunggongvirae;Uroviricota;Caudoviricetes	Duplodnaviria	Heunggongvirae	Uroviricota	Caudoviricetes	Unknown	Bacteria;Actinobacteriota;Actinomycetia;Actinomycetia_Streptomycetales;Actinomycetia_Streptomycetaceae;Actinomycetia_Streptomyces	Bacteria	Actinobacteriota	Actinomycetia	Actinomycetia_Streptomycetales	Actinomycetia_Streptomycetaceae	Actinomycetia_Streptomyces	Unused	25.1835398	14.19212526	19.2349884	3.980306193	5.34644559	0	15.22682122	4.723089449	20.31444106	0	16.54693832	54.97440815	25.02955552	41.5992475	0	86.74643822	0	0	0	7.923237161	11.09911519	30.57309381	5.465864437	21.055626	34.41613906	2.458712392	2.436600151	11.96139681	0	8.346277651	7.701735253	5.481874464
Ga0452169_00020195	DNA_phage	LQ	9624	root;Duplodnaviria;Heunggongvirae;Uroviricota;Caudoviricetes	Duplodnaviria	Heunggongvirae	Uroviricota	Caudoviricetes	Unknown	Unknown;Unknown;Unknown;Unknown;Unknown;Unknown	Unknown	Unknown	Unknown	Unknown	Unknown	Unknown	Unused	27.78533051	44.44651243	57.80261344	21.23533058	50.20192414	32.71812323	18.56836802	33.32327217	46.44838689	0	0	6.901034146	23.84556704	27.76343928	5.421350219	26.7429092	16.22801081	30.22709957	33.22583384	15.8732897	49.71447628	42.36636498	25.32835236	36.26779071	36.19809689	8.245270546	30.01028551	49.04657413	11.43401675	50.88939865	45.19847841	25.30704319
Ga0452169_00073795	DNA_phage	Unknown	5806	root;Duplodnaviria;Heunggongvirae;Uroviricota;Caudoviricetes	Duplodnaviria	Heunggongvirae	Uroviricota	Caudoviricetes	Unknown	Bacteria;Actinobacteriota;Actinomycetia;Actinomycetia_Mycobacteriales;Actinomycetia_Mycobacteriaceae;Actinomycetia_Mycobacterium	Bacteria	Actinobacteriota	Actinomycetia	Actinomycetia_Mycobacteriales	Actinomycetia_Mycobacteriaceae	Actinomycetia_Mycobacterium	Unused	73.93335058	62.5905923	54.1553758	36.20529292	38.90547495	29.14034336	54.56249789	45.68945808	51.32842754	48.34434043	43.48145513	44.12233455	27.40490604	53.97472445	10.06477496	79.79207108	15.72047483	29.17839053	44.16391163	34.89133034	36.67304826	49.15840985	37.56477938	39.90088272	41.74038664	21.53638949	25.61124436	36.87184004	24.819373	49.07871582	41.3523888	64.11049623
Ga0452169_00030124	DNA_phage	LQ	8234	root;Duplodnaviria;Heunggongvirae;Uroviricota;Caudoviricetes	Duplodnaviria	Heunggongvirae	Uroviricota	Caudoviricetes	Unknown	Unknown;Unknown;Unknown;Unknown;Unknown;Unknown	Unknown	Unknown	Unknown	Unknown	Unknown	Unknown	Unused	0	0	0	0	0	0	0	0	0	0	0	0	0	0	0	0	0	0	4.76275375	0	50.80549935	31.69172866	0	19.13187722	12.87658484	0	18.40642199	57.32623627	0	0	35.67641317	0
Ga0452169_00061921	DNA_phage	Unknown	6220	root;Duplodnaviria;Heunggongvirae;Uroviricota;Caudoviricetes	Duplodnaviria	Heunggongvirae	Uroviricota	Caudoviricetes	Unknown	Unknown;Unknown;Unknown;Unknown;Unknown;Unknown	Unknown	Unknown	Unknown	Unknown	Unknown	Unknown	Unused	11.31350571	20.69204395	47.31038455	0	0	15.86711997	0	0	5.749444058	0	0	0	0	0	0	0	10.10884381	17.88241385	63.53405124	4.271341815	16.91468917	46.54197211	9.281775969	18.37424958	30.84504965	5.412329593	11.95328656	24.82585985	0	5.010694253	17.25646839	4.432839599
Ga0452169_00073295	DNA_phage	Unknown	5823	root;Duplodnaviria;Heunggongvirae;Uroviricota;Caudoviricetes	Duplodnaviria	Heunggongvirae	Uroviricota	Caudoviricetes	Unknown	Unknown;Unknown;Unknown;Unknown;Unknown;Unknown	Unknown	Unknown	Unknown	Unknown	Unknown	Unknown	Unused	0	0	0	0	0	0	0	0	0	0	0	0	31.52872914	77.04349543	0	55.00383711	0	0	0	0	0	0	0	0	0	0	0	0	0	0	0	0
Ga0452169_00043066	DNA_phage	Unknown	7176	root;Duplodnaviria;Heunggongvirae;Uroviricota;Caudoviricetes	Duplodnaviria	Heunggongvirae	Uroviricota	Caudoviricetes	Unknown	Unknown;Unknown;Unknown;Unknown;Unknown;Unknown	Unknown	Unknown	Unknown	Unknown	Unknown	Unknown	Unused	54.91527742	33.2332626	38.76061537	22.78359214	9.618237734	18.99261494	50.93739753	17.65573428	18.6880968	18.52802591	0	17.18829002	3.411218688	11.49215404	2.326647693	18.33146426	17.80689906	15.9770113	25.22286749	26.3789285	25.13362796	21.59125985	39.33228737	28.83969375	23.92151873	20.10552441	23.11266003	21.51851286	12.41371113	34.12483086	15.74476814	32.01907087
Ga0452169_00010051	DNA_phage	LQ	12554	root;Duplodnaviria;Heunggongvirae;Uroviricota;Caudoviricetes	Duplodnaviria	Heunggongvirae	Uroviricota	Caudoviricetes	Unknown	Bacteria;Firmicutes_A;Clostridia;Clostridia_Oscillospirales;Clostridia_Ruminococcaceae;Clostridia_Ruminococcus	Bacteria	Firmicutes_A	Clostridia	Clostridia_Oscillospirales	Clostridia_Ruminococcaceae	Clostridia_Ruminococcus	Unclustered	0	0	0	0	0	0	0	4.415339953	33.70863848	0	0	0	5.362194487	8.408368064	0	0	0	0	0	0	5.986103839	0	0	6.15114771	0	0	0	5.870555227	0	0	4.049944661	0
Ga0452169_00030253	DNA_phage	LQ	8222	root;Duplodnaviria;Heunggongvirae;Uroviricota;Caudoviricetes	Duplodnaviria	Heunggongvirae	Uroviricota	Caudoviricetes	Unknown	Bacteria;Acidobacteriota;Acidobacteriae;Acidobacteriae_Acidobacteriales;Acidobacteriae_Koribacteraceae;Acidobacteriae_Sulfotelmatobacter	Bacteria	Acidobacteriota	Acidobacteriae	Acidobacteriae_Acidobacteriales	Acidobacteriae_Koribacteraceae	Acidobacteriae_Sulfotelmatobacter	Unused	10.2704946	4.60402197	14.21819703	0	0	8.00239084	0	14.44647925	17.39797715	0	36.21569744	13.84763234	12.28113408	42.52773498	0	102.2566622	0	0	4.4028046	3.231299695	4.265359873	18.34852125	7.801919853	25.17071788	26.40482204	0	3.477978518	6.402591507	0	16.24553546	9.275663818	7.824772404
Ga0452169_00076360	DNA_phage	Unknown	5728	root;Duplodnaviria;Heunggongvirae;Uroviricota;Caudoviricetes	Duplodnaviria	Heunggongvirae	Uroviricota	Caudoviricetes	Unknown	Unknown;Unknown;Unknown;Unknown;Unknown;Unknown	Unknown	Unknown	Unknown	Unknown	Unknown	Unknown	Unused	0	0	0	0	0	0	0	0	7.804107463	0	0	0	0	0	0	0	0	4.779914661	2.10660262	5.218001808	79.59274711	27.0493856	0	67.40704291	14.10292626	0	24.96153926	14.0918118	1.829625186	38.08757468	10.35559349	0
Ga0452169_00090068	DNA_phage	Unknown	5370	root;Duplodnaviria;Heunggongvirae;Uroviricota;Caudoviricetes	Duplodnaviria	Heunggongvirae	Uroviricota	Caudoviricetes	Unknown	Unknown;Unknown;Unknown;Unknown;Unknown;Unknown	Unknown	Unknown	Unknown	Unknown	Unknown	Unknown	Unused	10.48342726	14.80334528	18.01610726	0	0	0	25.71469067	33.91577783	0	0	0	0	2.279227682	0	3.497770358	0	7.554154925	3.186609774	0	13.60545656	11.19546333	0	0	8.052894726	0	11.64248393	20.23548783	6.208566356	3.903200396	0	0	0
Ga0452169_00097705	DNA_phage	Unknown	5200	root;Duplodnaviria;Heunggongvirae;Uroviricota;Caudoviricetes	Duplodnaviria	Heunggongvirae	Uroviricota	Caudoviricetes	Unknown	Unknown;Unknown;Unknown;Unknown;Unknown;Unknown	Unknown	Unknown	Unknown	Unknown	Unknown	Unknown	Unused	27.06538673	13.10340068	4.651273844	20.21230103	37.40620093	28.01738162	17.1828821	15.98947436	5.731016352	0	0	0	0	5.709302128	0	0	14.8221236	16.78301575	38.8684388	15.32754582	4.817278692	5.48872553	24.67207117	5.940116027	11.65118677	7.398832982	6.599062933	3.037044656	3.526954396	15.41201452	9.777501014	11.48844263
Ga0452169_00000676	DNA_phage	MQ	35285	root;Duplodnaviria;Heunggongvirae;Uroviricota;Caudoviricetes	Duplodnaviria	Heunggongvirae	Uroviricota	Caudoviricetes	Unknown	Unknown;Unknown;Unknown;Unknown;Unknown;Unknown	Unknown	Unknown	Unknown	Unknown	Unknown	Unknown	Soil and Other Evironments	0	48.49122693	24.21975479	12.41131328	22.22824339	14.5179592	31.76842128	107.8329538	165.9615278	0	0	0	0	0	0	0	4.483680504	35.11168034	8.976867506	0	3.336666891	0	0	0	0	20.6490032	47.57210263	4.177353001	9.578659524	15.77284877	0	7.293215668
Ga0452169_00067687	DNA_phage	Unknown	6007	root;Duplodnaviria;Heunggongvirae;Uroviricota;Caudoviricetes	Duplodnaviria	Heunggongvirae	Uroviricota	Caudoviricetes	Unknown	Bacteria;Proteobacteria;Alphaproteobacteria;Alphaproteobacteria_Rhizobiales;Alphaproteobacteria_Xanthobacteraceae;Alphaproteobacteria_Bradyrhizobium	Bacteria	Proteobacteria	Alphaproteobacteria	Alphaproteobacteria_Rhizobiales	Alphaproteobacteria_Xanthobacteraceae	Alphaproteobacteria_Bradyrhizobium	Unused	43.3442684	64.27726654	48.98794604	25.27332093	31.33638361	32.85949267	12.17002712	27.6827923	44.15372678	0	0	0	42.27878184	26.90805509	6.253712942	31.42013584	22.28519717	48.9975071	41.68176478	20.4554396	43.36914128	59.73128499	29.90056236	37.02313036	45.38667728	18.01363948	32.37096517	70.39979954	21.80808445	27.42422353	61.12859706	34.42516519
Ga0452169_00079059	DNA_phage	Unknown	5650	root;Duplodnaviria;Heunggongvirae;Uroviricota;Caudoviricetes	Duplodnaviria	Heunggongvirae	Uroviricota	Caudoviricetes	Unknown	Bacteria;Actinobacteriota;Actinomycetia;Actinomycetia_Mycobacteriales;Actinomycetia_Micromonosporaceae;Actinomycetia_Actinoplanes	Bacteria	Actinobacteriota	Actinomycetia	Actinomycetia_Mycobacteriales	Actinomycetia_Micromonosporaceae	Actinomycetia_Actinoplanes	Unused	21.17327599	13.39974111	13.55592495	43.4057674	57.74842554	51.5718175	30.19100121	10.51141171	16.35114754	0	0	0	5.957255715	18.09910527	0	16.19657869	7.538779211	15.44631538	20.28900676	15.28233182	16.40432602	23.81454617	36.33126232	21.86803776	31.27604708	9.788721512	14.6775618	21.42953043	12.52046516	8.668311019	12.99821177	34.97366605
Ga0307289_10002155	DNA_phage	Unknown	8135	root;Duplodnaviria;Heunggongvirae;Uroviricota;Caudoviricetes	Duplodnaviria	Heunggongvirae	Uroviricota	Caudoviricetes	Unknown	Bacteria;Actinobacteriota;Thermoleophilia;Thermoleophilia_Gaiellales;Thermoleophilia_Gaiellaceae;Thermoleophilia_AC-32	Bacteria	Actinobacteriota	Thermoleophilia	Thermoleophilia_Gaiellales	Thermoleophilia_Gaiellaceae	Thermoleophilia_AC-32	Unused	755.1692046	680.3065857	679.3661441	613.6986298	715.7735917	592.1551403	407.3889776	335.8224837	701.8962768	622.8817877	949.2910371	431.5348928	518.3148664	842.6201608	78.75966994	856.3306357	129.1523699	224.865753	356.3620662	306.1740868	496.0701544	555.8412923	446.3112468	552.4636492	585.256704	155.4800858	270.6683875	526.960329	159.7457332	520.4909801	555.5474181	481.2859554
Ga0452169_00041627	DNA_phage	Unknown	7270	root;Duplodnaviria;Heunggongvirae;Uroviricota;Caudoviricetes	Duplodnaviria	Heunggongvirae	Uroviricota	Caudoviricetes	Unknown	Unknown;Unknown;Unknown;Unknown;Unknown;Unknown	Unknown	Unknown	Unknown	Unknown	Unknown	Unknown	Unused	0	0	0	0	0	0	0	0	0	0	0	60.03370841	188.1373912	4.991167381	36.45796128	7.080433512	3.905924121	2.353795665	0	0	0	0	0	0	0	8.930503359	0	0	12.61359206	0	0	0
Ga0452169_00026490	DNA_phage	LQ	8671	root;Duplodnaviria;Heunggongvirae;Uroviricota;Caudoviricetes	Duplodnaviria	Heunggongvirae	Uroviricota	Caudoviricetes	Unknown	Unknown;Unknown;Unknown;Unknown;Unknown;Unknown	Unknown	Unknown	Unknown	Unknown	Unknown	Unknown	Unused	0	8.731234837	17.6660076	0	0	0	0	0	31.61940056	0	0	0	21.17308151	15.21719708	8.183381539	29.02252812	2.573082294	3.354925686	0	4.595965764	6.644522334	0	13.3162603	41.67877512	0	0	3.297882525	11.53500219	0	17.97169776	11.07563	7.419591594
Ga0452169_00009636	DNA_phage	Unknown	12764	root;Duplodnaviria;Heunggongvirae;Uroviricota;Caudoviricetes	Duplodnaviria	Heunggongvirae	Uroviricota	Caudoviricetes	Unknown	Bacteria;Proteobacteria;Alphaproteobacteria;Alphaproteobacteria_Rhizobiales;Alphaproteobacteria_Xanthobacteraceae;Alphaproteobacteria_Bradyrhizobium	Bacteria	Proteobacteria	Alphaproteobacteria	Alphaproteobacteria_Rhizobiales	Alphaproteobacteria_Xanthobacteraceae	Alphaproteobacteria_Bradyrhizobium	Unique ERW Soil	47.9645133	44.18901619	56.53146472	30.19282406	37.36044573	28.35130963	64.91126083	49.32062422	63.27286308	27.77752302	113.0926971	52.77683033	87.73973031	97.68971989	16.51420409	129.0498317	14.46054876	21.45044749	25.28847382	35.64498996	73.98772445	55.58265277	41.71288748	75.01932808	52.60864391	12.43379563	15.01040378	29.4197508	16.21606377	44.64917331	43.8164414	34.2025086
Ga0307280_10000067	DNA_phage	LQ	19023	root;Duplodnaviria;Heunggongvirae;Uroviricota;Caudoviricetes	Duplodnaviria	Heunggongvirae	Uroviricota	Caudoviricetes	Unknown	Unknown;Unknown;Unknown;Unknown;Unknown;Unknown	Unknown	Unknown	Unknown	Unknown	Unknown	Unknown	Soil and Other Evironments	0	5.969763229	4.45004384	0	0	0	0	0	0	0	0	181.5491109	427.8629035	7.283064272	46.84593768	88.69410557	16.3133292	13.49321439	3.805904371	0	4.477184844	0	0	0	0	4.550614829	6.764533838	6.45700383	0	0	0	0
Ga0452169_00013298	DNA_phage	Unknown	11264	root;Duplodnaviria;Heunggongvirae;Uroviricota;Caudoviricetes	Duplodnaviria	Heunggongvirae	Uroviricota	Caudoviricetes	Unknown	Bacteria;Proteobacteria;Alphaproteobacteria;Alphaproteobacteria_Rhizobiales;Alphaproteobacteria_Xanthobacteraceae;Alphaproteobacteria_Bradyrhizobium	Bacteria	Proteobacteria	Alphaproteobacteria	Alphaproteobacteria_Rhizobiales	Alphaproteobacteria_Xanthobacteraceae	Alphaproteobacteria_Bradyrhizobium	Other Evironments	29.98721825	24.19662058	33.28237499	27.9928885	38.43631122	32.12678588	20.19166156	29.52601799	50.53307387	0	12.64289506	0	26.35002901	39.53529527	0	30.97340445	12.42472046	20.20515418	34.54798374	24.76574343	43.81054947	44.523499	19.93215977	39.48827132	27.79017678	17.50522896	22.08670744	44.55386691	15.11909733	43.08480227	49.14984332	24.47821582
Ga0452169_00085743	DNA_phage	Unknown	5474	root;Duplodnaviria;Heunggongvirae;Uroviricota;Caudoviricetes	Duplodnaviria	Heunggongvirae	Uroviricota	Caudoviricetes	Unknown	Bacteria;Actinobacteriota;Actinomycetia;Actinomycetia_Mycobacteriales;Actinomycetia_Mycobacteriaceae;Actinomycetia_Mycobacterium	Bacteria	Actinobacteriota	Actinomycetia	Actinomycetia_Mycobacteriales	Actinomycetia_Mycobacteriaceae	Actinomycetia_Mycobacterium	Unused	0	5.532227788	2.945636828	0	0	0	0	0	0	0	0	19.06600237	35.77479767	0	29.73807681	0	13.33914167	9.378203043	0	3.640082128	4.118535674	0	8.202990413	0	0	6.589205478	0	1.923350653	1.914521933	0	0	5.876441241
Ga0452169_00092876	DNA_phage	Unknown	5303	root;Duplodnaviria;Heunggongvirae;Uroviricota;Caudoviricetes	Duplodnaviria	Heunggongvirae	Uroviricota	Caudoviricetes	Unknown	Bacteria;Actinobacteriota;Thermoleophilia;Thermoleophilia_Gaiellales;Thermoleophilia_Gaiellaceae;Thermoleophilia_AC-32	Bacteria	Actinobacteriota	Thermoleophilia	Thermoleophilia_Gaiellales	Thermoleophilia_Gaiellaceae	Thermoleophilia_AC-32	Unused	41.1365297	37.83285381	55.49134299	55.05477263	99.39005048	77.10220901	19.91261944	23.14505955	51.13929734	103.0740088	194.0850086	41.15076939	36.3513821	162.3539055	3.541962441	155.3075667	0	0	53.47266934	19.41354254	35.42784631	96.87812741	18.14464974	68.73194785	104.728123	4.534453553	6.470889544	31.76593317	1.976257413	26.02737173	33.55657523	27.72997655
Ga0452169_00093371	DNA_phage	Unknown	5293	root;Duplodnaviria;Heunggongvirae;Uroviricota;Caudoviricetes	Duplodnaviria	Heunggongvirae	Uroviricota	Caudoviricetes	Unknown	Unknown;Unknown;Unknown;Unknown;Unknown;Unknown	Unknown	Unknown	Unknown	Unknown	Unknown	Unknown	Unused	0	0	0	0	0	0	0	0	0	0	0	7.170176527	49.13817662	100.3385549	0	16.20843618	0	0	0	0	2.839582377	0	0	0	0	0	0	0	0	0	0	0
Ga0452169_00005354|1|10050	DNA_phage	LQ	10050	root;Duplodnaviria;Heunggongvirae;Uroviricota;Caudoviricetes	Duplodnaviria	Heunggongvirae	Uroviricota	Caudoviricetes	Unknown	Bacteria;Actinobacteriota;Actinomycetia;Actinomycetia_Propionibacteriales;Actinomycetia_Propionibacteriaceae;Actinomycetia_Unknown	Bacteria	Actinobacteriota	Actinomycetia	Actinomycetia_Propionibacteriales	Actinomycetia_Propionibacteriaceae	Actinomycetia_Unknown	Soil	30.80875862	16.94967252	16.84640477	14.52514723	8.74072036	11.22313987	21.01425292	16.15236168	21.94323475	26.45912715	35.42526615	38.70700295	23.13926372	44.31100159	6.437521631	43.25131149	7.870978437	10.38644541	12.30675155	46.92313365	44.11764486	40.1648316	42.12664092	43.95094804	36.67322138	19.14125946	25.89284063	43.12636988	20.33450893	28.7963566	32.32142403	15.08929778
Ga0452169_00015760	DNA_phage	LQ	10590	root;Duplodnaviria;Heunggongvirae;Uroviricota;Caudoviricetes	Duplodnaviria	Heunggongvirae	Uroviricota	Caudoviricetes	Unknown	Unknown;Unknown;Unknown;Unknown;Unknown;Unknown	Unknown	Unknown	Unknown	Unknown	Unknown	Unknown	Soil and Other Evironments	42.52767093	61.12445644	52.14931518	0	7.702516626	0	13.03946071	28.04035703	45.30695836	0	0	0	0	0	0	0	4.213634857	31.02476054	7.976047087	0	2.365424854	0	0	0	0	3.633043579	15.66160986	8.616271902	3.958486521	12.19248657	11.73587363	34.28090529
Ga0452169_00051822	DNA_phage	Unknown	6678	root;Duplodnaviria;Heunggongvirae;Uroviricota;Caudoviricetes	Duplodnaviria	Heunggongvirae	Uroviricota	Caudoviricetes	Unknown	Unknown;Unknown;Unknown;Unknown;Unknown;Unknown	Unknown	Unknown	Unknown	Unknown	Unknown	Unknown	Unused	33.72027816	20.9734642	25.95649475	4.37189966	15.03345563	15.48265589	7.298128475	11.85773708	25.43685605	0	0	0	14.20421654	14.3250268	2.187634151	0	4.859636052	12.55604417	22.13478476	6.464897784	19.50572265	14.04294642	6.724044553	13.87628182	18.90104672	2.520566792	4.710322449	17.86794101	0	14.66785183	15.22701566	14.45087123
Ga0452169_00003964	DNA_phage	MQ	17883	root;Duplodnaviria;Heunggongvirae;Uroviricota;Caudoviricetes	Duplodnaviria	Heunggongvirae	Uroviricota	Caudoviricetes	Unknown	Unknown;Unknown;Unknown;Unknown;Unknown;Unknown	Unknown	Unknown	Unknown	Unknown	Unknown	Unknown	Unique ERW Soil	0	0	0	0	0	0	0	0	0	0	0	82.7667634	313.6346909	9.038566622	405.3101465	26.86523599	0	0	0	0	5.0427477	0	0	0	0	0	0	0	46.29689381	15.43624138	10.42466883	0
Ga0452169_00087150	DNA_phage	Unknown	5441	root;Duplodnaviria;Heunggongvirae;Uroviricota;Caudoviricetes	Duplodnaviria	Heunggongvirae	Uroviricota	Caudoviricetes	Unknown	Unknown;Unknown;Unknown;Unknown;Unknown;Unknown	Unknown	Unknown	Unknown	Unknown	Unknown	Unknown	Unused	24.57324213	40.3519129	38.52552985	8.585347084	9.225640204	0	8.95734276	12.37053354	15.33607758	0	20.22491428	0	0	8.487761541	0	0	4.846127139	8.49157418	15.5240468	2.441439634	5.524686462	7.493730868	0	3.40620511	12.06304334	0	3.678948275	12.25510066	2.88920044	12.27447092	13.49749982	8.445831742
Ga0452169_00072013	DNA_phage	LQ	5862	root;Duplodnaviria;Heunggongvirae;Uroviricota;Caudoviricetes	Duplodnaviria	Heunggongvirae	Uroviricota	Caudoviricetes	Unknown	Bacteria;Proteobacteria;Alphaproteobacteria;Alphaproteobacteria_Rhizobiales;Alphaproteobacteria_Xanthobacteraceae;Alphaproteobacteria_Bradyrhizobium	Bacteria	Proteobacteria	Alphaproteobacteria	Alphaproteobacteria_Rhizobiales	Alphaproteobacteria_Xanthobacteraceae	Alphaproteobacteria_Bradyrhizobium	Unused	81.63016672	78.78234005	74.95570383	46.81646737	63.1526312	65.74114044	67.89799261	46.60381959	74.73198396	20.16105447	17.66813311	25.89678905	51.15431422	50.64546412	27.05769814	57.56492563	32.52461893	48.74991094	41.68356382	43.05588329	63.24424568	54.9487851	52.52600617	53.74680213	44.78677503	20.51024155	52.19661401	40.41103432	28.15787543	49.36939335	52.52177466	47.81951554
Ga0452169_00074141	DNA_phage	Unknown	5795	root;Duplodnaviria;Heunggongvirae;Uroviricota;Caudoviricetes	Duplodnaviria	Heunggongvirae	Uroviricota	Caudoviricetes	Unknown	Unknown;Unknown;Unknown;Unknown;Unknown;Unknown	Unknown	Unknown	Unknown	Unknown	Unknown	Unknown	Unused	146.9330572	95.37054738	106.429493	0	121.2690107	110.294705	57.46945586	73.78847774	95.65209691	0	73.72367727	0	32.20908593	57.49257938	3.241247079	99.68267501	0	38.9783688	76.52256738	34.38448588	46.2525257	87.24590711	52.02635197	83.15137396	70.57060494	23.23705958	27.63369465	74.48926323	18.53683415	55.31836101	69.70136856	83.26395001
Ga0452169_00094381	DNA_phage	Unknown	5271	root;Duplodnaviria;Heunggongvirae;Uroviricota;Caudoviricetes	Duplodnaviria	Heunggongvirae	Uroviricota	Caudoviricetes	Unknown	Unknown;Unknown;Unknown;Unknown;Unknown;Unknown	Unknown	Unknown	Unknown	Unknown	Unknown	Unknown	Unused	0	0	15.29540504	0	11.9039813	12.48257588	0	15.77409726	5.653819964	0	14.73685206	9.000129092	6.385599467	36.29767748	0	39.06260796	0	0	8.01236375	6.930497226	3.801912229	12.37666922	0	14.6502577	20.11493068	0	3.255087009	9.987119592	0	0	10.71755418	0
Ga0452169_00056697	DNA_phage	Unknown	6444	root;Duplodnaviria;Heunggongvirae;Uroviricota;Caudoviricetes	Duplodnaviria	Heunggongvirae	Uroviricota	Caudoviricetes	Unknown	Unknown;Unknown;Unknown;Unknown;Unknown;Unknown	Unknown	Unknown	Unknown	Unknown	Unknown	Unknown	Unused	78.62570446	67.55494868	71.93931717	77.02114847	66.21229376	75.84850114	28.9920532	58.36954518	42.54683772	11.46261069	19.08598434	38.28155467	30.86454153	26.61899606	15.22177841	45.26540336	19.20014377	46.73694335	50.55846288	44.32080548	55.19985392	39.22951829	48.77749638	51.76860895	36.04081155	27.24042714	44.3760698	41.39044238	30.90033647	73.23869236	45.14819594	59.18936921
Ga0452169_00028964	DNA_phage	Unknown	8361	root;Duplodnaviria;Heunggongvirae;Uroviricota;Caudoviricetes	Duplodnaviria	Heunggongvirae	Uroviricota	Caudoviricetes	Unknown	Bacteria;Verrucomicrobiota;Verrucomicrobiae;Verrucomicrobiae_Chthoniobacterales;Verrucomicrobiae_UBA10450;Verrucomicrobiae_Udaeobacter	Bacteria	Verrucomicrobiota	Verrucomicrobiae	Verrucomicrobiae_Chthoniobacterales	Verrucomicrobiae_UBA10450	Verrucomicrobiae_Udaeobacter	Unused	7.574812216	7.243969599	14.46395407	6.983744989	15.00918202	12.92822221	11.65815141	4.735436446	12.83155437	118.3819936	234.5853567	32.90876051	12.80889974	32.35187746	1.996893176	55.40877463	0	2.660653371	12.98882649	19.06547979	8.688501696	39.01293114	13.80998601	30.66324695	62.80111834	9.49078863	6.156284042	20.56742225	2.820261858	20.23557834	31.41835433	19.23671771
Ga0452169_00007276	DNA_phage	Unknown	14217	root;Duplodnaviria;Heunggongvirae;Uroviricota;Caudoviricetes	Duplodnaviria	Heunggongvirae	Uroviricota	Caudoviricetes	Unknown	Bacteria;Proteobacteria;Alphaproteobacteria;Alphaproteobacteria_Rhizobiales;Alphaproteobacteria_Xanthobacteraceae;Alphaproteobacteria_BOG-931	Bacteria	Proteobacteria	Alphaproteobacteria	Alphaproteobacteria_Rhizobiales	Alphaproteobacteria_Xanthobacteraceae	Alphaproteobacteria_BOG-931	Unclustered	30.19322174	37.01022255	52.45510584	30.803488	39.72096567	53.22149969	30.28130412	33.14036091	59.9505347	0	15.93589923	0	31.20772024	38.9803001	5.284666757	31.78124295	15.12265621	33.7018109	47.52976783	19.38808228	47.39684487	46.46049887	20.75529093	43.45305387	32.67172957	10.14821996	20.3150445	41.22403663	9.951554924	34.76204068	42.11982962	28.12110877
Ga0452169_00094361	DNA_phage	LQ	5271	root;Duplodnaviria;Heunggongvirae;Uroviricota;Caudoviricetes	Duplodnaviria	Heunggongvirae	Uroviricota	Caudoviricetes	Unknown	Bacteria;Proteobacteria;Alphaproteobacteria;Alphaproteobacteria_Rhizobiales;Alphaproteobacteria_Xanthobacteraceae;Alphaproteobacteria_Bradyrhizobium	Bacteria	Proteobacteria	Alphaproteobacteria	Alphaproteobacteria_Rhizobiales	Alphaproteobacteria_Xanthobacteraceae	Alphaproteobacteria_Bradyrhizobium	Unused	81.43749449	71.81610441	84.12472772	69.79014963	85.70866537	91.83609401	104.7906575	79.62163379	137.3878251	86.88358802	256.6668401	108.0015491	103.9111186	165.8428367	25.34019934	162.7608665	20.00969665	38.30823657	68.10509188	53.5538422	116.433562	113.7106484	69.36825928	128.9222678	109.195338	36.0396579	39.06104411	62.91885343	27.33850875	87.84773555	103.9602755	56.66847055
Ga0452169_00002506	DNA_phage	Complete	21244	root;Duplodnaviria;Heunggongvirae;Uroviricota;Caudoviricetes	Duplodnaviria	Heunggongvirae	Uroviricota	Caudoviricetes	Unknown	Unknown;Unknown;Unknown;Unknown;Unknown;Unknown	Unknown	Unknown	Unknown	Unknown	Unknown	Unknown	Soil	0	0	0	0	0	0	0	0	0	0	0	8.932344275	3.600855727	0	26.52470367	0	196.8713619	109.226135	60.35013908	8.754199899	3.301618234	0	0	0	0	134.0176488	97.7247787	7.764322621	131.3464874	27.24565843	2.659208627	0
Ga0452169_00038569	DNA_phage	Unknown	7487	root;Duplodnaviria;Heunggongvirae;Uroviricota;Caudoviricetes	Duplodnaviria	Heunggongvirae	Uroviricota	Caudoviricetes	Unknown	Bacteria;Actinobacteriota;Actinomycetia;Actinomycetia_Mycobacteriales;Actinomycetia_Mycobacteriaceae;Actinomycetia_Mycobacterium	Bacteria	Actinobacteriota	Actinomycetia	Actinomycetia_Mycobacteriales	Actinomycetia_Mycobacteriaceae	Actinomycetia_Mycobacterium	Unused	9.398958927	15.67359861	18.84448243	0	0	0	11.93415078	7.932346225	15.52357575	0	76.94823587	12.6725472	35.14735301	37.45026996	1.672501387	29.79260813	0	4.342591094	3.223352426	5.766339976	14.05227282	15.79308535	0	18.97790508	16.18436522	0	10.31241302	14.53101223	0	19.62439853	14.71348267	3.682684961
Ga0307296_10005853	DNA_phage	Unknown	6450	root;Duplodnaviria;Heunggongvirae;Uroviricota;Caudoviricetes	Duplodnaviria	Heunggongvirae	Uroviricota	Caudoviricetes	Unknown	Bacteria;Actinobacteriota;Thermoleophilia;Thermoleophilia_Gaiellales;Thermoleophilia_Gaiellaceae;Thermoleophilia_Unknown	Bacteria	Actinobacteriota	Thermoleophilia	Thermoleophilia_Gaiellales	Thermoleophilia_Gaiellaceae	Thermoleophilia_Unknown	Unused	433.1301113	284.6406246	323.1132972	411.9061518	466.9461242	388.361965	304.7630562	281.7547242	447.2502932	309.2025906	576.0612624	154.4547735	103.8930283	264.4080593	6.471327071	341.3915483	45.28276682	105.060301	229.6399351	147.2553369	184.4756336	321.1299526	156.1416969	288.7725243	329.5449364	97.30325701	128.5708902	295.4487266	58.08733752	352.0470501	331.5086563	344.1189326
Ga0452169_00000430	DNA_phage	Complete	41225	root;Duplodnaviria;Heunggongvirae;Uroviricota;Caudoviricetes	Duplodnaviria	Heunggongvirae	Uroviricota	Caudoviricetes	Unknown	Bacteria;Proteobacteria;Alphaproteobacteria;Alphaproteobacteria_Caulobacterales;Alphaproteobacteria_Caulobacteraceae;Alphaproteobacteria_Caulobacter	Bacteria	Proteobacteria	Alphaproteobacteria	Alphaproteobacteria_Caulobacterales	Alphaproteobacteria_Caulobacteraceae	Alphaproteobacteria_Caulobacter	Soil and Other Evironments	0	0	0	0	0	0	0	0	0	0	0	223.015405	6.828560606	0	167.2133619	47.17044823	36.06396623	21.70921872	25.97725914	0	0	0	0	0	0	0	0	0	0	0	0	14.49118294
Ga0452169_00042938	DNA_phage	Unknown	7184	root;Duplodnaviria;Heunggongvirae;Uroviricota;Caudoviricetes	Duplodnaviria	Heunggongvirae	Uroviricota	Caudoviricetes	Unknown	Bacteria;Actinobacteriota;Actinomycetia;Actinomycetia_Actinomycetales;Actinomycetia_Microbacteriaceae;Actinomycetia_Microbacterium	Bacteria	Actinobacteriota	Actinomycetia	Actinomycetia_Actinomycetales	Actinomycetia_Microbacteriaceae	Actinomycetia_Microbacterium	Unused	33.3042899	52.1655428	50.50102448	0	6.113880819	0	33.92044958	51.80596475	100.8033444	0	0	0	0	0	0	0	30.20978479	44.54289628	23.51512769	3.698182919	137.3836384	30.08059092	7.143361362	62.34475897	30.92278597	6.359659474	20.30056943	44.94315031	17.14102081	11.1556898	33.42037435	11.51402936
Ga0452169_00051001	DNA_phage	LQ	6719	root;Duplodnaviria;Heunggongvirae;Uroviricota;Caudoviricetes	Duplodnaviria	Heunggongvirae	Uroviricota	Caudoviricetes	Unknown	Bacteria;Chloroflexota;Dehalococcoidia;Dehalococcoidia_UBA3495;Dehalococcoidia_UBA3495;Dehalococcoidia_UBA9611	Bacteria	Chloroflexota	Dehalococcoidia	Dehalococcoidia_UBA3495	Dehalococcoidia_UBA3495	Dehalococcoidia_UBA9611	Unused	0	0	4.799647565	0	0	0	0	0	0	0	0	0	8.197281877	0	0	5.107382213	0	0	0	0	0	0	0	0	0	0	0	0	0	0	0	0
Ga0452169_00030249	DNA_phage	Unknown	8222	root;Duplodnaviria;Heunggongvirae;Uroviricota;Caudoviricetes	Duplodnaviria	Heunggongvirae	Uroviricota	Caudoviricetes	Unknown	Bacteria;Actinobacteriota;Thermoleophilia;Thermoleophilia_Solirubrobacterales;Thermoleophilia_Solirubrobacteraceae;Thermoleophilia_CADCVQ01	Bacteria	Actinobacteriota	Thermoleophilia	Thermoleophilia_Solirubrobacterales	Thermoleophilia_Solirubrobacteraceae	Thermoleophilia_CADCVQ01	Unused	302.9795906	175.8736393	178.4628868	288.3335356	302.2059187	253.7901095	180.7924483	112.6825381	137.3715279	522.8589983	497.572191	236.5637191	106.0643398	156.8711734	30.45978565	267.1194441	48.35136914	73.05211828	143.8249503	149.4476109	137.1008531	176.5425288	170.0818528	179.9518487	162.7273916	65.21897596	69.55957036	118.6613626	67.87459932	162.4553546	105.8112761	176.0573791
Ga0452169_00073980	DNA_phage	Unknown	5800	root;Duplodnaviria;Heunggongvirae;Uroviricota;Caudoviricetes	Duplodnaviria	Heunggongvirae	Uroviricota	Caudoviricetes	Unknown	Bacteria;Proteobacteria;Alphaproteobacteria;Alphaproteobacteria_Rhizobiales;Alphaproteobacteria_Xanthobacteraceae;Alphaproteobacteria_Bradyrhizobium	Bacteria	Proteobacteria	Alphaproteobacteria	Alphaproteobacteria_Rhizobiales	Alphaproteobacteria_Xanthobacteraceae	Alphaproteobacteria_Bradyrhizobium	Unused	26.69207105	41.11756766	38.92100412	24.16183111	29.2092915	29.98077989	0	25.25759332	43.16048177	0	0	0	22.1576298	30.712108	2.8786248	22.68044612	16.43614794	29.79864729	36.40790459	25.76613306	27.20931896	44.28833704	17.69583035	30.88860334	24.37374704	14.09605249	24.65167188	49.31415805	12.64838818	29.93828108	31.6551278	16.63843415
Ga0452169_00000383	DNA_phage	Complete	42629	root;Duplodnaviria;Heunggongvirae;Uroviricota;Caudoviricetes	Duplodnaviria	Heunggongvirae	Uroviricota	Caudoviricetes	Unknown	Bacteria;Proteobacteria;Alphaproteobacteria;Alphaproteobacteria_Rhizobiales;Alphaproteobacteria_Xanthobacteraceae;Alphaproteobacteria_Bradyrhizobium	Bacteria	Proteobacteria	Alphaproteobacteria	Alphaproteobacteria_Rhizobiales	Alphaproteobacteria_Xanthobacteraceae	Alphaproteobacteria_Bradyrhizobium	Soil and Other Evironments	0	11.01111757	6.808498625	0	0	0	48.58941878	15.04624417	0	0	0	0	0	0	10.37895873	0	114.1445763	15.09335787	32.33975259	47.67722855	77.74273497	4.017176958	7.824870444	0	0	79.70463948	127.1854865	14.98332675	93.78956822	17.96443447	5.168305368	0
Ga0452169_00107583	DNA_phage	Unknown	5003	root;Duplodnaviria;Heunggongvirae;Uroviricota;Caudoviricetes	Duplodnaviria	Heunggongvirae	Uroviricota	Caudoviricetes	Unknown	Unknown;Unknown;Unknown;Unknown;Unknown;Unknown	Unknown	Unknown	Unknown	Unknown	Unknown	Unknown	Unused	53.44913469	37.0749383	42.70407994	17.50682346	43.89578234	39.45372226	24.35383868	24.5329304	26.20940518	35.43397	0	11.37869609	10.39729638	17.80234123	4.588653365	19.43435667	21.48698814	28.38904342	36.78112174	29.87079188	31.54388366	17.11455492	33.33663823	27.16567154	15.13746033	21.14797354	9.716789314	25.60379664	28.80297414	53.39627924	33.87501184	45.92621478
Ga0452169_00023366	DNA_phage	Unknown	9107	root;Duplodnaviria;Heunggongvirae;Uroviricota;Caudoviricetes	Duplodnaviria	Heunggongvirae	Uroviricota	Caudoviricetes	Unknown	Bacteria;Proteobacteria;Alphaproteobacteria;Alphaproteobacteria_Rhizobiales;Alphaproteobacteria_Rhizobiaceae;Alphaproteobacteria_Rhizobium	Bacteria	Proteobacteria	Alphaproteobacteria	Alphaproteobacteria_Rhizobiales	Alphaproteobacteria_Rhizobiaceae	Alphaproteobacteria_Rhizobium	Unused	42.49863074	75.23468347	77.01900689	25.00551864	21.35854231	25.2865709	38.3530395	41.73631795	43.1950107	12.97728135	0	0	36.28694648	31.51285681	9.166588252	32.65726102	28.28515492	39.64699612	38.09326007	29.90220681	55.83748092	54.62120938	43.67121853	47.14522746	42.6881811	19.53902857	24.49196521	27.55324239	16.3985205	36.178173	43.4221584	32.79889187
Ga0452169_00096248	DNA_phage	LQ	5231	root;Duplodnaviria;Heunggongvirae;Uroviricota;Caudoviricetes	Duplodnaviria	Heunggongvirae	Uroviricota	Caudoviricetes	Unknown	Bacteria;Actinobacteriota;Actinomycetia;Actinomycetia_Mycobacteriales;Actinomycetia_Mycobacteriaceae;Actinomycetia_Mycobacterium	Bacteria	Actinobacteriota	Actinomycetia	Actinomycetia_Mycobacteriales	Actinomycetia_Mycobacteriaceae	Actinomycetia_Mycobacterium	Unused	0	0	0	0	0	0	0	0	2.848526575	0	0	0	31.58719381	55.49346107	0	25.14750287	0	0	0	0	0	0	0	0	0	0	0	0	0	0	0	0
Ga0452169_00067011	DNA_phage	Unknown	6031	root;Duplodnaviria;Heunggongvirae;Uroviricota;Caudoviricetes	Duplodnaviria	Heunggongvirae	Uroviricota	Caudoviricetes	Unknown	Unknown;Unknown;Unknown;Unknown;Unknown;Unknown	Unknown	Unknown	Unknown	Unknown	Unknown	Unknown	Unused	0	0	0	0	0	0	0	0	4.941350528	0	0	18.87833412	32.97813059	12.58005001	4.844642965	29.3984285	0	0	0	6.057146556	7.891678574	0	9.572649068	3.58514713	0	0	0	0	0	0	0	0
Ga0452169_00064910	DNA_phage	Unknown	6107	root;Duplodnaviria;Heunggongvirae;Uroviricota;Caudoviricetes	Duplodnaviria	Heunggongvirae	Uroviricota	Caudoviricetes	Unknown	Unknown;Unknown;Unknown;Unknown;Unknown;Unknown	Unknown	Unknown	Unknown	Unknown	Unknown	Unknown	Unused	0	38.43072958	38.94467593	0	0	6.15646284	0	0	3.903885382	0	0	0	0	0	0	0	7.638887136	23.81739039	14.81900255	0	30.76369232	4.673550476	0	14.16212369	6.613849812	5.118727583	59.46756674	53.15643176	12.01255141	13.85210992	33.3014608	8.277247021
Ga0452169_00076535	DNA_phage	LQ	5723	root;Duplodnaviria;Heunggongvirae;Uroviricota;Caudoviricetes	Duplodnaviria	Heunggongvirae	Uroviricota	Caudoviricetes	Unknown	Unknown;Unknown;Unknown;Unknown;Unknown;Unknown	Unknown	Unknown	Unknown	Unknown	Unknown	Unknown	Unused	4.918399824	5.291528029	5.634952296	0	0	0	0	5.534577546	26.55714724	0	0	0	28.33701689	11.52789759	4.011363408	38.97558223	0	4.186079378	0	4.642276095	12.25573611	0	19.05478849	25.90691876	0	0	0	5.825616169	0	15.55953084	4.935543254	11.24153044
Ga0452169_00089742	DNA_phage	Unknown	5378	root;Duplodnaviria;Heunggongvirae;Uroviricota;Caudoviricetes	Duplodnaviria	Heunggongvirae	Uroviricota	Caudoviricetes	Unknown	Unknown;Unknown;Unknown;Unknown;Unknown;Unknown	Unknown	Unknown	Unknown	Unknown	Unknown	Unknown	Unused	17.01022818	7.038726039	22.48663443	13.02887881	18.66742594	14.85584361	6.041515056	7.362027542	7.203731971	0	0	0	0	0	2.328378185	4.253935923	9.805793144	12.09110432	22.43700225	6.792608939	3.72626987	4.548909221	5.963869936	5.74351122	0	8.495313065	3.722044917	4.894208569	0	5.795187478	3.676511683	19.65296991
Ga0452169_00067226	DNA_phage	Unknown	6023	root;Duplodnaviria;Heunggongvirae;Uroviricota;Caudoviricetes	Duplodnaviria	Heunggongvirae	Uroviricota	Caudoviricetes	Unknown	Bacteria;Proteobacteria;Alphaproteobacteria;Alphaproteobacteria_Rhizobiales;Alphaproteobacteria_Xanthobacteraceae;Alphaproteobacteria_Bradyrhizobium	Bacteria	Proteobacteria	Alphaproteobacteria	Alphaproteobacteria_Rhizobiales	Alphaproteobacteria_Xanthobacteraceae	Alphaproteobacteria_Bradyrhizobium	Unused	28.04051356	37.08121948	41.49567456	31.99246275	10.41771301	18.72697255	10.78906458	11.83253718	35.13018823	0	0	0	24.89345758	30.12268542	2.079033352	28.4878807	16.16436139	34.09349723	36.56247908	17.09281357	40.75851273	37.90984261	13.84552558	27.18074011	38.5600182	17.16730714	27.0624032	50.98438646	7.395051555	34.74363412	67.53180179	25.17805789
Ga0452169_00012971	DNA_phage	Unknown	11372	root;Duplodnaviria;Heunggongvirae;Uroviricota;Caudoviricetes	Duplodnaviria	Heunggongvirae	Uroviricota	Caudoviricetes	Unknown	Unknown;Unknown;Unknown;Unknown;Unknown;Unknown	Unknown	Unknown	Unknown	Unknown	Unknown	Unknown	Unclustered	0	0	0	0	0	0	0	0	0	0	0	0	0	0	6.973805245	0	31.92613585	17.60565472	14.85514222	32.99942082	11.23410402	0	0	0	0	7.400784837	3.017510311	0	10.13726906	0	3.477361911	0
Ga0307280_10001468	DNA_phage	Unknown	5682	root;Duplodnaviria;Heunggongvirae;Uroviricota;Caudoviricetes	Duplodnaviria	Heunggongvirae	Uroviricota	Caudoviricetes	Unknown	Unknown;Unknown;Unknown;Unknown;Unknown;Unknown	Unknown	Unknown	Unknown	Unknown	Unknown	Unknown	Unused	27.24639424	28.64719379	31.92532206	0	0	7.444070465	32.88011102	48.77699558	133.2194016	0	60.3797255	100.189399	325.8038039	304.2103023	26.81295628	260.705555	6.782386721	22.58724193	22.82931414	37.99066121	71.86070784	94.00411906	36.1266512	89.69763378	98.63113053	5.501596154	21.64071442	120.4412875	8.761077446	44.66464375	83.0183218	14.55768865
Ga0452169_00056171	DNA_phage	LQ	6468	root;Duplodnaviria;Heunggongvirae;Uroviricota;Caudoviricetes	Duplodnaviria	Heunggongvirae	Uroviricota	Caudoviricetes	Unknown	Bacteria;Actinobacteriota;Actinomycetia;Actinomycetia_Propionibacteriales;Actinomycetia_Kribbellaceae;Actinomycetia_Kribbella	Bacteria	Actinobacteriota	Actinomycetia	Actinomycetia_Propionibacteriales	Actinomycetia_Kribbellaceae	Actinomycetia_Kribbella	Unused	0	0	0	0	0	0	0	0	0	0	0	11.73523326	61.02695548	0	20.00528522	0	3.763062333	5.820440301	4.663968695	0	6.971201076	0	0	0	0	5.948350573	9.284395901	2.170361054	9.721793194	5.506938467	0	0
Ga0452169_00056727	DNA_phage	LQ	6443	root;Duplodnaviria;Heunggongvirae;Uroviricota;Caudoviricetes	Duplodnaviria	Heunggongvirae	Uroviricota	Caudoviricetes	Unknown	Bacteria;Proteobacteria;Alphaproteobacteria;Alphaproteobacteria_Reyranellales;Alphaproteobacteria_Reyranellaceae;Alphaproteobacteria_Reyranella	Bacteria	Proteobacteria	Alphaproteobacteria	Alphaproteobacteria_Reyranellales	Alphaproteobacteria_Reyranellaceae	Alphaproteobacteria_Reyranella	Unused	0	0	0	0	0	0	0	3.687069762	12.02597254	0	0	0	0	3.071899329	0	0	0	0	0	0	13.21891778	3.164161854	0	4.314720318	0	0	0	1.634086834	0	0	0	0
Ga0452169_00059509	DNA_phage	Unknown	6322	root;Duplodnaviria;Heunggongvirae;Uroviricota;Caudoviricetes	Duplodnaviria	Heunggongvirae	Uroviricota	Caudoviricetes	Unknown	Archaea;Halobacteriota;Halobacteria;Halobacteria_Halobacteriales;Halobacteria_Haloarculaceae;Halobacteria_Halovenus	Archaea	Halobacteriota	Halobacteria	Halobacteria_Halobacteriales	Halobacteria_Haloarculaceae	Halobacteria_Halovenus	Unused	44.52388832	37.12376867	15.3031471	0	0	0	17.98788958	8.767823121	0	0	0	0	0	0	0	5.428108366	0	3.248103983	0	0	2.377397899	0	22.32272178	2.931534642	0	0	0	0	0	0	0	10.17641232
Ga0452169_00105813	DNA_phage	Unknown	5037	root;Duplodnaviria;Heunggongvirae;Uroviricota;Caudoviricetes	Duplodnaviria	Heunggongvirae	Uroviricota	Caudoviricetes	Unknown	Unknown;Unknown;Unknown;Unknown;Unknown;Unknown	Unknown	Unknown	Unknown	Unknown	Unknown	Unknown	Unused	55.88247408	61.62497574	107.2400111	40.57352025	59.79357755	62.51324558	58.05467773	69.17178088	90.52206889	0	21.8470833	24.48742687	34.01872883	51.08183758	4.557679727	52.23211734	31.4089074	54.01673661	95.82386189	28.3505331	74.59752591	66.37716799	33.11161427	65.61605236	96.22580299	19.57304933	28.38588384	88.13747048	19.24575359	71.5983998	80.75124919	37.40529265
Ga0452169_00022140	DNA_phage	Unknown	9301	root;Duplodnaviria;Heunggongvirae;Uroviricota;Caudoviricetes	Duplodnaviria	Heunggongvirae	Uroviricota	Caudoviricetes	Unknown	Bacteria;Actinobacteriota;Thermoleophilia;Thermoleophilia_Gaiellales;Thermoleophilia_Gaiellaceae;Thermoleophilia_Fen-549	Bacteria	Actinobacteriota	Thermoleophilia	Thermoleophilia_Gaiellales	Thermoleophilia_Gaiellaceae	Thermoleophilia_Fen-549	Unused	20.42780506	15.05868121	15.60259584	16.32263615	35.07994885	10.61106185	0	11.91918671	16.34088309	0	12.52735414	0	4.93473255	8.157217677	3.141387133	0	0	6.071380691	9.730098759	9.997539116	15.62080694	7.890775334	15.17301872	11.95559316	10.8565694	6.463339209	10.45330544	12.64029385	10.14093512	11.4887253	6.984847037	17.29257034
Ga0452169_00099759	DNA_phage	Unknown	5158	root;Duplodnaviria;Heunggongvirae;Uroviricota;Caudoviricetes	Duplodnaviria	Heunggongvirae	Uroviricota	Caudoviricetes	Unknown	Bacteria;Verrucomicrobiota;Verrucomicrobiae;Verrucomicrobiae_Chthoniobacterales;Verrucomicrobiae_UBA10450;Verrucomicrobiae_Udaeobacter	Bacteria	Verrucomicrobiota	Verrucomicrobiae	Verrucomicrobiae_Chthoniobacterales	Verrucomicrobiae_UBA10450	Verrucomicrobiae_Udaeobacter	Unused	117.3288188	132.1009762	196.16268	110.9408104	143.5442901	175.8511313	72.44078745	82.90116877	190.6635142	174.709921	581.0535344	213.3773917	272.8842681	281.394237	53.40914955	530.0273853	53.47955045	165.8791633	252.0702374	109.4541691	255.9377768	371.5295296	286.0391345	419.1939189	444.3925573	60.60502006	170.2007249	305.1568457	52.31919278	345.2779954	381.6894433	246.7854678
Ga0452169_00005891	DNA_phage	LQ	15448	root;Duplodnaviria;Heunggongvirae;Uroviricota;Caudoviricetes	Duplodnaviria	Heunggongvirae	Uroviricota	Caudoviricetes	Unknown	Bacteria;Actinobacteriota;Actinomycetia;Actinomycetia_Streptomycetales;Actinomycetia_Streptomycetaceae;Actinomycetia_Streptomyces	Bacteria	Actinobacteriota	Actinomycetia	Actinomycetia_Streptomycetales	Actinomycetia_Streptomycetaceae	Actinomycetia_Streptomyces	Soil	0	8.821554058	11.74259968	0	0	0	0	6.40746118	0	0	0	0	5.744176057	0	46.20371694	0	83.63678861	50.29059358	26.75308962	15.26338339	9.72935624	0	0	0	0	62.73058971	57.01417224	21.58208269	40.1958515	6.628966485	12.06786333	4.759582652
Ga0452169_00086421	DNA_phage	Unknown	5458	root;Duplodnaviria;Heunggongvirae;Uroviricota;Caudoviricetes	Duplodnaviria	Heunggongvirae	Uroviricota	Caudoviricetes	Unknown	Unknown;Unknown;Unknown;Unknown;Unknown;Unknown	Unknown	Unknown	Unknown	Unknown	Unknown	Unknown	Unused	24.496704	22.19378154	28.80415096	20.32669009	35.63800749	61.13557663	29.76481126	29.01647792	17.47235473	43.30674287	54.55578314	39.98214182	21.8641743	42.30662381	6.500375717	102.6938166	10.77691963	15.04911204	25.97705803	33.46523532	23.86574127	47.06345819	29.38227603	35.08782351	48.1018826	5.286817265	20.43315566	30.54232442	3.84026862	47.31346016	29.49850679	37.04591246
Ga0452169_00056859	DNA_phage	Unknown	6437	root;Duplodnaviria;Heunggongvirae;Uroviricota;Caudoviricetes	Duplodnaviria	Heunggongvirae	Uroviricota	Caudoviricetes	Unknown	Unknown;Unknown;Unknown;Unknown;Unknown;Unknown	Unknown	Unknown	Unknown	Unknown	Unknown	Unknown	Unused	12.02532329	9.997243542	11.27231194	0	0	0	0	0	3.240779792	0	0	13.2657177	8.081042997	0	8.429715316	0	11.97375217	14.08949833	5.623715927	41.78940954	9.339698319	0	30.89279068	10.07706494	0	20.17236583	15.5485145	4.634228291	29.30583737	25.59224962	6.582130039	18.56141111
Ga0452169_00074929	DNA_phage	Unknown	5771	root;Duplodnaviria;Heunggongvirae;Uroviricota;Caudoviricetes	Duplodnaviria	Heunggongvirae	Uroviricota	Caudoviricetes	Unknown	Unknown;Unknown;Unknown;Unknown;Unknown;Unknown	Unknown	Unknown	Unknown	Unknown	Unknown	Unknown	Unused	0	0	0	0	0	0	0	4.802475981	0	0	0	0	0	0	6.509453066	0	31.63163295	11.2677108	13.06816389	4.603664199	10.41754255	0	0	4.281906545	0	20.00031095	9.91021985	0	22.699907	0	0	3.185151309
Ga0452169_00025695	DNA_phage	Unknown	8771	root;Duplodnaviria;Heunggongvirae;Uroviricota;Caudoviricetes	Duplodnaviria	Heunggongvirae	Uroviricota	Caudoviricetes	Unknown	Unknown;Unknown;Unknown;Unknown;Unknown;Unknown	Unknown	Unknown	Unknown	Unknown	Unknown	Unknown	Unused	0	0	0	96.53070709	183.8523835	240.0480036	0	0	0	0	0	0	0	0	0	0	0	0	0	0	0	0	0	0	0	0	0	0	0	0	0	0
Ga0452169_00056287	DNA_phage	LQ	6463	root;Duplodnaviria;Heunggongvirae;Uroviricota;Caudoviricetes	Duplodnaviria	Heunggongvirae	Uroviricota	Caudoviricetes	Unknown	Unknown;Unknown;Unknown;Unknown;Unknown;Unknown	Unknown	Unknown	Unknown	Unknown	Unknown	Unknown	Unused	48.99659983	40.41380993	28.06741141	140.0374321	146.5979994	141.7978516	13.82500184	10.41436995	8.76101525	0	47.07390169	0	0	6.635185309	0	4.424738394	11.61175183	28.06563539	62.54553049	24.66447107	35.27055976	41.6376871	47.6415671	44.44747193	40.62201381	10.41766674	17.69824501	24.70695637	11.75625479	33.7560928	19.22990899	52.61610734
Ga0452169_00027084	DNA_phage	Unknown	8594	root;Duplodnaviria;Heunggongvirae;Uroviricota;Caudoviricetes	Duplodnaviria	Heunggongvirae	Uroviricota	Caudoviricetes	Unknown	Unknown;Unknown;Unknown;Unknown;Unknown;Unknown	Unknown	Unknown	Unknown	Unknown	Unknown	Unknown	Unused	0	3.52378577	5.628723293	0	0	0	38.7520941	99.51227101	0	0	0	28.70448433	80.11045051	0	79.89573895	0	69.15163428	65.50941454	17.90195515	103.9493207	84.23791504	8.539923363	28.36398221	118.968207	0	268.3303781	183.6741743	43.69486842	58.22951405	5.180776996	3.286724929	19.24989223
Ga0452169_00015492	DNA_phage	Unknown	10656	root;Duplodnaviria;Heunggongvirae;Uroviricota;Caudoviricetes	Duplodnaviria	Heunggongvirae	Uroviricota	Caudoviricetes	Unknown	Bacteria;Proteobacteria;Alphaproteobacteria;Alphaproteobacteria_Rhizobiales;Alphaproteobacteria_Xanthobacteraceae;Alphaproteobacteria_Bradyrhizobium	Bacteria	Proteobacteria	Alphaproteobacteria	Alphaproteobacteria_Rhizobiales	Alphaproteobacteria_Xanthobacteraceae	Alphaproteobacteria_Bradyrhizobium	Unclustered	58.77374708	46.89154899	51.06972971	38.35751154	39.451711	39.69332619	55.64617497	54.24714416	46.98400793	112.2948598	63.17650863	56.98460114	67.76723972	63.15093945	28.59444774	64.40784739	21.69905481	24.73031673	27.17707164	41.44977278	39.4930055	27.16695444	39.73092541	43.1907085	39.79947433	29.56130952	34.8861873	38.03906032	44.50302281	61.42050332	43.47187221	36.22481909
Ga0452169_00020819	DNA_phage	LQ	9520	root;Duplodnaviria;Heunggongvirae;Uroviricota;Caudoviricetes	Duplodnaviria	Heunggongvirae	Uroviricota	Caudoviricetes	Unknown	Unknown;Unknown;Unknown;Unknown;Unknown;Unknown	Unknown	Unknown	Unknown	Unknown	Unknown	Unknown	Unused	0	0	0	0	0	0	0	3.743034213	22.22574829	0	0	0	0	0	0	0	0	0	0	0	100.2520225	23.55605495	14.15015846	54.83376013	8.485458152	0	22.8286911	31.51890882	0	15.90128482	24.32963604	0
Ga0452169_00023588	DNA_phage	LQ	9071	root;Duplodnaviria;Heunggongvirae;Uroviricota;Caudoviricetes	Duplodnaviria	Heunggongvirae	Uroviricota	Caudoviricetes	Unknown	Bacteria;Actinobacteriota;Actinomycetia;Actinomycetia_Mycobacteriales;Actinomycetia_Mycobacteriaceae;Actinomycetia_Mycobacterium	Bacteria	Actinobacteriota	Actinomycetia	Actinomycetia_Mycobacteriales	Actinomycetia_Mycobacteriaceae	Actinomycetia_Mycobacterium	Unused	0	52.16385822	16.88699724	0	0	0	34.02789612	81.18504076	0	0	0	0	0	0	0	0	0	2.263754094	0	0	9.389205962	5.393900076	0	0	0	9.013020004	3.152457213	0	8.665053244	0	0	0
Ga0452169_00024335	DNA_phage	Unknown	8967	root;Duplodnaviria;Heunggongvirae;Uroviricota;Caudoviricetes	Duplodnaviria	Heunggongvirae	Uroviricota	Caudoviricetes	Unknown	Unknown;Unknown;Unknown;Unknown;Unknown;Unknown	Unknown	Unknown	Unknown	Unknown	Unknown	Unknown	Unused	24.32775923	18.57463834	11.68826854	41.02418632	30.08891573	33.54300753	24.45813079	16.77855912	10.3026635	34.59721935	10.82830758	0	3.75359594	4.414463561	4.654852192	5.740465221	6.785850108	6.106691464	6.055513453	19.25843087	18.71684952	17.27878674	20.74578082	16.1900787	9.571808766	15.28531069	10.52376491	16.04643993	15.77799223	19.86108955	15.435035	11.78696021
Ga0452169_00059998	DNA_phage	Unknown	6300	root;Duplodnaviria;Heunggongvirae;Uroviricota;Caudoviricetes	Duplodnaviria	Heunggongvirae	Uroviricota	Caudoviricetes	Unknown	Unknown;Unknown;Unknown;Unknown;Unknown;Unknown	Unknown	Unknown	Unknown	Unknown	Unknown	Unknown	Unused	0	0	0	0	0	0	0	0	0	0	0	0	42.74094577	91.63077489	0	22.6960986	0	0	0	0	0	0	0	0	0	0	0	0	0	0	0	0
Ga0452169_00065707	DNA_phage	Unknown	6079	root;Duplodnaviria;Heunggongvirae;Uroviricota;Caudoviricetes	Duplodnaviria	Heunggongvirae	Uroviricota	Caudoviricetes	Unknown	Bacteria;Chloroflexota;Ellin6529;Ellin6529_P2-11E;Ellin6529_P2-11E;Ellin6529_3-1-20CM-2-70-9	Bacteria	Chloroflexota	Ellin6529	Ellin6529_P2-11E	Ellin6529_P2-11E	Ellin6529_3-1-20CM-2-70-9	Unused	25.46701959	12.45411042	16.57798979	13.44752897	20.6434892	10.82343436	10.68967527	7.164382717	6.373033483	0	6.38903991	0	12.58374388	10.85279782	0	9.408483054	3.002897742	7.318875747	10.42108143	8.740827798	13.59837183	6.707252781	5.276146162	12.70299529	5.813774174	3.955618883	0	3.463866252	0	5.859331799	5.575808003	9.827258046
Ga0452169_00103116	DNA_phage	LQ	5090	root;Duplodnaviria;Heunggongvirae;Uroviricota;Caudoviricetes	Duplodnaviria	Heunggongvirae	Uroviricota	Caudoviricetes	Unknown	Bacteria;Actinobacteriota;Actinomycetia;Actinomycetia_Mycobacteriales;Actinomycetia_Micromonosporaceae;Actinomycetia_Micromonospora	Bacteria	Actinobacteriota	Actinomycetia	Actinomycetia_Mycobacteriales	Actinomycetia_Micromonosporaceae	Actinomycetia_Micromonospora	Unused	0	0	0	0	0	0	0	0	0	217.6770038	231.4568827	0	0	0	0	0	0	0	0	0	0	0	0	0	0	0	0	0	0	0	0	0
Ga0307283_10000131	DNA_phage	LQ	7574	root;Duplodnaviria;Heunggongvirae;Uroviricota;Caudoviricetes	Duplodnaviria	Heunggongvirae	Uroviricota	Caudoviricetes	Unknown	Unknown;Unknown;Unknown;Unknown;Unknown;Unknown	Unknown	Unknown	Unknown	Unknown	Unknown	Unknown	Unused	0	0	0	0	0	0	0	0	0	0	0	35.07554931	109.8868207	4.355304854	185.9951164	4.530829296	3.213557851	0	0	0	2.645877919	0	0	0	0	4.762253867	0	0	0	0	0	0
Ga0452169_00008114	DNA_phage	Unknown	13632	root;Duplodnaviria;Heunggongvirae;Uroviricota;Caudoviricetes	Duplodnaviria	Heunggongvirae	Uroviricota	Caudoviricetes	Unknown	Unknown;Unknown;Unknown;Unknown;Unknown;Unknown	Unknown	Unknown	Unknown	Unknown	Unknown	Unknown	Soil	0	2.776868298	0	0	0	0	0	0	0	0	0	0	10.77416607	0	2.755725766	0	0	0	0	0	0	0	0	0	0	0	0	0	0	0	0	0
Ga0452169_00012477	DNA_phage	Unknown	11531	root;Duplodnaviria;Heunggongvirae;Uroviricota;Caudoviricetes	Duplodnaviria	Heunggongvirae	Uroviricota	Caudoviricetes	Unknown	Unknown;Unknown;Unknown;Unknown;Unknown;Unknown	Unknown	Unknown	Unknown	Unknown	Unknown	Unknown	Unclustered	64.68841021	40.70704458	28.31666151	81.02137453	75.09263889	49.72354159	36.63051632	26.78217641	24.55226848	58.93318727	24.70029831	17.27921758	7.695432462	6.865752277	0	18.84813461	19.1729837	29.53175616	35.84092693	38.59246787	28.24109267	34.65260763	38.38495852	32.14493453	18.82754721	31.69736791	24.30320058	27.23943347	25.44814897	41.31493308	23.02605776	49.01841794
Ga0452169_00013892	DNA_phage	Unknown	11088	root;Duplodnaviria;Heunggongvirae;Uroviricota;Caudoviricetes	Duplodnaviria	Heunggongvirae	Uroviricota	Caudoviricetes	Unknown	Bacteria;Myxococcota;Myxococcia;Myxococcia_Myxococcales;Myxococcia_Myxococcaceae;Myxococcia_Corallococcus	Bacteria	Myxococcota	Myxococcia	Myxococcia_Myxococcales	Myxococcia_Myxococcaceae	Myxococcia_Corallococcus	Soil	41.88690803	47.11299668	33.4471111	7.899227794	15.84492057	0	18.31443225	23.21017287	32.52124359	0	0	0	0	9.520080508	1.882217695	6.189845074	5.121945953	9.105461532	4.625102289	14.97550623	24.39920377	8.457683641	34.13325863	14.20742037	0	7.156609283	13.66869397	20.09844768	9.451743383	20.88047502	14.26571416	27.35343483
Ga0452169_00015075	DNA_phage	Unknown	10766	root;Duplodnaviria;Heunggongvirae;Uroviricota;Caudoviricetes	Duplodnaviria	Heunggongvirae	Uroviricota	Caudoviricetes	Unknown	Bacteria;Proteobacteria;Alphaproteobacteria;Alphaproteobacteria_Rhizobiales;Alphaproteobacteria_Xanthobacteraceae;Alphaproteobacteria_Bradyrhizobium	Bacteria	Proteobacteria	Alphaproteobacteria	Alphaproteobacteria_Rhizobiales	Alphaproteobacteria_Xanthobacteraceae	Alphaproteobacteria_Bradyrhizobium	Unclustered	59.48049879	57.66394256	82.37440829	39.5926965	68.7721947	71.59103944	37.72439621	52.95736312	62.55889297	31.5604023	24.05038926	16.74445344	36.09535776	45.65367607	4.846282232	63.74976981	20.7237568	35.44489198	56.04040409	28.99600748	57.00550858	61.35323355	38.72914757	48.77449905	59.0892437	15.41137188	22.31152617	56.39410846	13.14148768	41.76930474	54.83408726	47.80626321
Ga0452169_00021697	DNA_phage	Unknown	9376	root;Duplodnaviria;Heunggongvirae;Uroviricota;Caudoviricetes	Duplodnaviria	Heunggongvirae	Uroviricota	Caudoviricetes	Unknown	Unknown;Unknown;Unknown;Unknown;Unknown;Unknown	Unknown	Unknown	Unknown	Unknown	Unknown	Unknown	Unused	15.0106667	10.49713081	0	0	0	0	0	0	0	26.78553917	22.09270399	7.083570033	10.44321899	18.64670632	0	20.74020615	1.946951299	0	0	9.209169667	16.29736349	13.04609311	12.31498433	8.56552567	5.923349361	3.077586245	2.134935747	3.743039489	5.029908147	7.123015813	5.422675477	0
Ga0307283_10000304	DNA_phage	LQ	5877	root;Duplodnaviria;Heunggongvirae;Uroviricota;Caudoviricetes	Duplodnaviria	Heunggongvirae	Uroviricota	Caudoviricetes	Unknown	Unknown;Unknown;Unknown;Unknown;Unknown;Unknown	Unknown	Unknown	Unknown	Unknown	Unknown	Unknown	Unused	0	0	0	0	0	0	0	0	0	0	0	67.80556674	92.15514375	0	207.7414911	0	0	0	0	0	4.262353105	0	0	0	0	3.273262847	0	0	0	0	0	0
Ga0452169_00000324	DNA_phage	Complete	45540	root;Duplodnaviria;Heunggongvirae;Uroviricota;Caudoviricetes	Duplodnaviria	Heunggongvirae	Uroviricota	Caudoviricetes	Unknown	Bacteria;Actinobacteriota;Actinomycetia;Actinomycetia_Mycobacteriales;Actinomycetia_Mycobacteriaceae;Actinomycetia_Mycobacterium	Bacteria	Actinobacteriota	Actinomycetia	Actinomycetia_Mycobacteriales	Actinomycetia_Mycobacteriaceae	Actinomycetia_Mycobacterium	Soil and Other Evironments	13.28902168	22.52636539	42.57709757	11.53974147	5.786840554	0	158.3895804	133.6284949	3.664628814	0	0	9.583773828	0	0	6.690874728	0	336.0441932	276.2960711	93.66601015	33.61805816	15.2917393	0	10.42359792	4.883573651	0	374.210519	273.1496186	47.54820707	242.1536655	60.12738794	19.2277017	116.2466922
Ga0452169_00022943	DNA_phage	Unknown	9172	root;Duplodnaviria;Heunggongvirae;Uroviricota;Caudoviricetes	Duplodnaviria	Heunggongvirae	Uroviricota	Caudoviricetes	Unknown	Unknown;Unknown;Unknown;Unknown;Unknown;Unknown	Unknown	Unknown	Unknown	Unknown	Unknown	Unknown	Unused	0	0	3.516008721	0	0	0	0	0	3.574074742	0	0	0	6.004964777	14.3859917	0	20.57792804	0	0	4.60457581	0	3.277346167	7.557213521	0	6.061871567	9.357872788	0	0	2.869718021	0	0	0	0
Ga0307305_10005488	DNA_phage	Unknown	5412	root;Duplodnaviria;Heunggongvirae;Uroviricota;Caudoviricetes	Duplodnaviria	Heunggongvirae	Uroviricota	Caudoviricetes	Unknown	Bacteria;Verrucomicrobiota;Verrucomicrobiae;Verrucomicrobiae_Chthoniobacterales;Verrucomicrobiae_UBA10450;Verrucomicrobiae_Udaeobacter	Bacteria	Verrucomicrobiota	Verrucomicrobiae	Verrucomicrobiae_Chthoniobacterales	Verrucomicrobiae_UBA10450	Verrucomicrobiae_Udaeobacter	Unused	49.40983386	42.66648904	80.44331704	26.97297296	47.5347617	54.70814093	67.5400526	50.47886002	111.7823515	136.4838568	599.2339795	99.92837345	162.2654708	319.3870912	7.326876686	308.5864227	10.86851946	39.83968783	89.74158301	53.99948393	89.79435966	312.6562584	110.231094	216.3115422	366.6291772	22.65995134	45.44070189	194.2142296	20.33277479	108.5941403	197.8063049	99.34573447
Ga0452169_00004386	DNA_phage	LQ	17200	root;Duplodnaviria;Heunggongvirae;Uroviricota;Caudoviricetes	Duplodnaviria	Heunggongvirae	Uroviricota	Caudoviricetes	Unknown	Bacteria;Actinobacteriota;Actinomycetia;Actinomycetia_Mycobacteriales;Actinomycetia_Mycobacteriaceae;Actinomycetia_Mycobacterium	Bacteria	Actinobacteriota	Actinomycetia	Actinomycetia_Mycobacteriales	Actinomycetia_Mycobacteriaceae	Actinomycetia_Mycobacterium	Unclustered	0	0	0	0	0	0	0	0	0	0	0	0	10.31814322	0	3.154771947	0	0	0	0	0	0	0	0	0	0	0	0	0	0	0	0	0
Ga0452169_00006111	DNA_phage	Complete	15223	root;Duplodnaviria;Heunggongvirae;Uroviricota;Caudoviricetes	Duplodnaviria	Heunggongvirae	Uroviricota	Caudoviricetes	Unknown	Bacteria;Actinobacteriota;Actinomycetia;Actinomycetia_Mycobacteriales;Actinomycetia_Mycobacteriaceae;Actinomycetia_Mycobacterium	Bacteria	Actinobacteriota	Actinomycetia	Actinomycetia_Mycobacteriales	Actinomycetia_Mycobacteriaceae	Actinomycetia_Mycobacterium	Soil	0	0	0	0	0	0	0	0	0	0	0	13.71179097	231.756042	0	82.94270532	0	8.260790713	8.992758056	3.765121467	0	1.974631744	0	0	0	0	0	0	0	0	0	0	0
Ga0452169_00058299	DNA_phage	LQ	6373	root;Duplodnaviria;Heunggongvirae;Uroviricota;Caudoviricetes	Duplodnaviria	Heunggongvirae	Uroviricota	Caudoviricetes	Unknown	Bacteria;Proteobacteria;Gammaproteobacteria;Gammaproteobacteria_Pseudomonadales;Gammaproteobacteria_Pseudomonadaceae;Gammaproteobacteria_Pseudomonas_E	Bacteria	Proteobacteria	Gammaproteobacteria	Gammaproteobacteria_Pseudomonadales	Gammaproteobacteria_Pseudomonadaceae	Gammaproteobacteria_Pseudomonas_E	Unused	0	0	0	0	0	0	0	9.94018117	39.27989868	0	0	0	0	9.316921721	0	0	0	0	0	0	3.930621246	0	0	2.423395837	0	0	0	0	0	0	0	0
Ga0452169_00063509	DNA_phage	Unknown	6159	root;Duplodnaviria;Heunggongvirae;Uroviricota;Caudoviricetes	Duplodnaviria	Heunggongvirae	Uroviricota	Caudoviricetes	Unknown	Bacteria;Actinobacteriota;Actinomycetia;Actinomycetia_Mycobacteriales;Actinomycetia_Mycobacteriaceae;Actinomycetia_Mycobacterium	Bacteria	Actinobacteriota	Actinomycetia	Actinomycetia_Mycobacteriales	Actinomycetia_Mycobacteriaceae	Actinomycetia_Mycobacterium	Unused	28.56389247	7.990022606	0	189.6122483	121.2333231	125.1419274	19.78279833	26.35675189	11.61277546	52.76932595	0	0	0	4.820323277	0	8.357647611	10.86760671	10.28003728	16.65307166	14.0193497	8.947827284	19.19838123	26.03806829	17.55319235	11.47651671	15.61695547	14.3931502	8.547184181	8.933347716	14.45806056	0	39.54456627
Ga0452169_00063544	DNA_phage	Unknown	6158	root;Duplodnaviria;Heunggongvirae;Uroviricota;Caudoviricetes	Duplodnaviria	Heunggongvirae	Uroviricota	Caudoviricetes	Unknown	Unknown;Unknown;Unknown;Unknown;Unknown;Unknown	Unknown	Unknown	Unknown	Unknown	Unknown	Unknown	Unused	14.85563611	7.376603177	7.855350435	61.63398783	44.83304578	19.07961116	0	0	8.710995949	0	0	0	0	0	0	0	11.1987464	6.113447202	15.67602443	0	4.881425632	0	0	7.022417128	0	4.295360167	2.786223388	2.279619243	0	0	0	15.67114616
Ga0452169_00081177	DNA_phage	LQ	5591	root;Duplodnaviria;Heunggongvirae;Uroviricota;Caudoviricetes	Duplodnaviria	Heunggongvirae	Uroviricota	Caudoviricetes	Unknown	Unknown;Unknown;Unknown;Unknown;Unknown;Unknown	Unknown	Unknown	Unknown	Unknown	Unknown	Unknown	Unused	64.190132	68.38277826	50.46991234	411.4843533	360.247348	337.9136662	53.75500425	28.32622724	37.84459376	0	169.0362531	0	0	0	0	31.7120233	34.82666738	71.00708139	154.8524363	48.11275786	55.10877216	81.6780476	67.69264384	59.6667709	65.01824848	25.80526617	38.35978274	42.99748828	17.33873383	74.85634351	49.00506281	142.192851
Ga0452169_00102444	DNA_phage	Unknown	5104	root;Duplodnaviria;Heunggongvirae;Uroviricota;Caudoviricetes	Duplodnaviria	Heunggongvirae	Uroviricota	Caudoviricetes	Unknown	Bacteria;Actinobacteriota;Actinomycetia;Actinomycetia_Mycobacteriales;Actinomycetia_Mycobacteriaceae;Actinomycetia_Mycobacterium	Bacteria	Actinobacteriota	Actinomycetia	Actinomycetia_Mycobacteriales	Actinomycetia_Mycobacteriaceae	Actinomycetia_Mycobacterium	Unused	0	0	0	0	0	0	0	0	0	0	0	154.2904967	0	0	88.73033831	0	0	0	0	5.205279407	0	0	0	0	0	0	0	0	0	0	0	0
Ga0452169_00083907	DNA_phage	LQ	5521	root;Duplodnaviria;Heunggongvirae;Uroviricota;Caudoviricetes	Duplodnaviria	Heunggongvirae	Uroviricota	Caudoviricetes	Unknown	Bacteria;Actinobacteriota;Actinomycetia;Actinomycetia_Mycobacteriales;Actinomycetia_Mycobacteriaceae;Actinomycetia_Mycobacterium	Bacteria	Actinobacteriota	Actinomycetia	Actinomycetia_Mycobacteriales	Actinomycetia_Mycobacteriaceae	Actinomycetia_Mycobacterium	Unused	26.76634876	45.2523407	32.85630863	32.78615917	15.91092911	9.363627608	55.90781484	18.64549153	18.8923198	0	0	0	5.542226341	0	0	7.251569994	11.38869924	25.4155361	11.47432603	8.421220007	43.55706436	19.93989351	20.91383682	25.1763657	5.486883826	3.484326345	0	2.224806808	0	0	0	59.09649893
Ga0452169_00012672	DNA_phage	LQ	11470	root;Duplodnaviria;Heunggongvirae;Uroviricota;Caudoviricetes	Duplodnaviria	Heunggongvirae	Uroviricota	Caudoviricetes	Unknown	Bacteria;Proteobacteria;Alphaproteobacteria;Alphaproteobacteria_Rhizobiales;Alphaproteobacteria_Xanthobacteraceae;Alphaproteobacteria_Bradyrhizobium	Bacteria	Proteobacteria	Alphaproteobacteria	Alphaproteobacteria_Rhizobiales	Alphaproteobacteria_Xanthobacteraceae	Alphaproteobacteria_Bradyrhizobium	Unclustered	28.22162382	52.14450257	60.4489876	27.49013915	43.7634772	38.5153307	28.32717347	28.30535918	58.97900351	0	16.36632134	21.5070914	38.94856336	35.08651816	5.458595415	30.91576675	19.62861868	34.01532295	45.23667408	24.32095327	48.2651846	48.34508276	31.31868842	50.35892611	33.89374588	20.12585781	34.90350055	50.02606542	18.9591919	42.69917808	48.02085648	30.84952336
Ga0452169_00064545	DNA_phage	Unknown	6122	root;Duplodnaviria;Heunggongvirae;Uroviricota;Caudoviricetes	Duplodnaviria	Heunggongvirae	Uroviricota	Caudoviricetes	Unknown	Unknown;Unknown;Unknown;Unknown;Unknown;Unknown	Unknown	Unknown	Unknown	Unknown	Unknown	Unknown	Unused	0	8.656644249	18.43693433	0	0	0	26.53648152	25.86931338	0	0	0	0	0	0	0	0	3.313117604	0	0	3.797252177	6.956018236	0	11.52599208	7.568262824	0	12.96185621	21.01955688	9.172097549	6.847496284	0	0	0
Ga0452169_00079344	DNA_phage	LQ	5643	root;Duplodnaviria;Heunggongvirae;Uroviricota;Caudoviricetes	Duplodnaviria	Heunggongvirae	Uroviricota	Caudoviricetes	Unknown	Unknown;Unknown;Unknown;Unknown;Unknown;Unknown	Unknown	Unknown	Unknown	Unknown	Unknown	Unknown	Unused	0	0	0	0	0	0	10.0761508	0	0	0	0	0	6.506886046	0	9.985660193	0	5.032087252	5.155158715	0	21.18640039	13.76121434	0	39.78661131	7.663307581	0	16.19273212	24.83078202	9.017786719	17.64325432	26.03719152	6.006616489	17.9157
Ga0452169_00000283	DNA_phage	Complete	47262	root;Duplodnaviria;Heunggongvirae;Uroviricota;Caudoviricetes	Duplodnaviria	Heunggongvirae	Uroviricota	Caudoviricetes	Unknown	Unknown;Unknown;Unknown;Unknown;Unknown;Unknown	Unknown	Unknown	Unknown	Unknown	Unknown	Unknown	Soil and Other Evironments	0	6.487655536	7.591051074	0	0	0	0	0	0	0	0	179.6729466	549.1464464	5.79308441	89.11116783	89.06713216	16.47970017	17.37930124	6.638147243	0	4.505177906	0	0	0	0	5.901908582	7.86566823	9.207709243	0	0	0	0
Ga0452169_00001695	DNA_phage	Unknown	24840	root;Duplodnaviria;Heunggongvirae;Uroviricota;Caudoviricetes	Duplodnaviria	Heunggongvirae	Uroviricota	Caudoviricetes	Unknown	Bacteria;Actinobacteriota;Actinomycetia;Actinomycetia_Mycobacteriales;Actinomycetia_Mycobacteriaceae;Actinomycetia_Mycobacterium	Bacteria	Actinobacteriota	Actinomycetia	Actinomycetia_Mycobacteriales	Actinomycetia_Mycobacteriaceae	Actinomycetia_Mycobacterium	Unclustered	0	0	0	0	0	0	0	0	0	77.90920525	115.1826781	0	0	0	0	0	0	0	0	0	0	0	0	0	0	0	0	0	0	0	0	0
Ga0452169_00037975	DNA_phage	LQ	7532	root;Duplodnaviria;Heunggongvirae;Uroviricota;Caudoviricetes	Duplodnaviria	Heunggongvirae	Uroviricota	Caudoviricetes	Unknown	Unknown;Unknown;Unknown;Unknown;Unknown;Unknown	Unknown	Unknown	Unknown	Unknown	Unknown	Unknown	Unused	109.3108157	150.2711939	54.59009663	0	0	0	0	0	0	0	0	0	0	0	0	0	0	0	0	0	0	0	0	0	0	0	0	0	0	0	0	0
Ga0452169_00046679	DNA_phage	LQ	6956	root;Duplodnaviria;Heunggongvirae;Uroviricota;Caudoviricetes	Duplodnaviria	Heunggongvirae	Uroviricota	Caudoviricetes	Unknown	Bacteria;Proteobacteria;Alphaproteobacteria;Alphaproteobacteria_Rhizobiales;Alphaproteobacteria_Rhizobiaceae;Alphaproteobacteria_Rhizobium	Bacteria	Proteobacteria	Alphaproteobacteria	Alphaproteobacteria_Rhizobiales	Alphaproteobacteria_Rhizobiaceae	Alphaproteobacteria_Rhizobium	Unused	10.11644702	40.81469448	22.60107187	0	0	0	7.006455141	10.24545305	15.85174736	0	0	0	0	6.639147577	0	0	0	1.72203366	0	4.774249945	19.80652251	4.689291507	43.34282772	66.60854659	5.806610236	11.40777512	55.08705975	52.21830662	6.026505499	61.4471731	73.49837035	0
Ga0452169_00057415	DNA_phage	Unknown	6412	root;Duplodnaviria;Heunggongvirae;Uroviricota;Caudoviricetes	Duplodnaviria	Heunggongvirae	Uroviricota	Caudoviricetes	Unknown	Bacteria;Proteobacteria;Alphaproteobacteria;Alphaproteobacteria_Rhizobiales;Alphaproteobacteria_Xanthobacteraceae;Alphaproteobacteria_Bradyrhizobium	Bacteria	Proteobacteria	Alphaproteobacteria	Alphaproteobacteria_Rhizobiales	Alphaproteobacteria_Xanthobacteraceae	Alphaproteobacteria_Bradyrhizobium	Unused	0	8.265124156	22.00384279	8.195880017	0	9.528379237	12.66814877	4.939860776	29.7455122	0	0	0	20.04277181	47.33018192	0	46.38329322	0	4.003141255	9.879874297	3.625511203	14.06416986	40.06119071	8.003416723	14.45193544	43.30733282	4.125207098	8.91950698	32.01874902	2.860287408	18.74823975	32.15792771	0
Ga0307282_10000524	DNA_phage	Unknown	12392	root;Duplodnaviria;Heunggongvirae;Uroviricota;Caudoviricetes	Duplodnaviria	Heunggongvirae	Uroviricota	Caudoviricetes	Unknown	Bacteria;Actinobacteriota;Actinomycetia;Actinomycetia_Mycobacteriales;Actinomycetia_Micromonosporaceae;Actinomycetia_Actinoplanes	Bacteria	Actinobacteriota	Actinomycetia	Actinomycetia_Mycobacteriales	Actinomycetia_Micromonosporaceae	Actinomycetia_Actinoplanes	Soil	0	0	0	0	0	0	0	0	0	0	0	0	285.4423674	286.1613128	0	18.00010144	0	0	0	0	0	0	0	0	0	0	0	0	0	0	0	0
Ga0452169_00001127	DNA_phage	Unknown	28995	root;Duplodnaviria;Heunggongvirae;Uroviricota;Caudoviricetes	Duplodnaviria	Heunggongvirae	Uroviricota	Caudoviricetes	Unknown	Unknown;Unknown;Unknown;Unknown;Unknown;Unknown	Unknown	Unknown	Unknown	Unknown	Unknown	Unknown	Unique ERW Soil	0	0	0	0	0	0	0	0	0	0	0	43.52114157	30.18178529	0	28.57527792	6.312168965	7.974655219	2.950869889	3.017175155	0	0	0	0	0	0	44.78341743	24.75454659	6.293934778	5.963839819	4.29957141	0	0
Ga0452169_00015907	DNA_phage	Unknown	10556	root;Duplodnaviria;Heunggongvirae;Uroviricota;Caudoviricetes	Duplodnaviria	Heunggongvirae	Uroviricota	Caudoviricetes	Unknown	Bacteria;Proteobacteria;Alphaproteobacteria;Alphaproteobacteria_Rhizobiales;Alphaproteobacteria_Xanthobacteraceae;Alphaproteobacteria_Bradyrhizobium	Bacteria	Proteobacteria	Alphaproteobacteria	Alphaproteobacteria_Rhizobiales	Alphaproteobacteria_Xanthobacteraceae	Alphaproteobacteria_Bradyrhizobium	Unclustered	0	0	0	0	0	0	0	5.626134538	5.646321529	0	15.3305283	16.17874665	12.754261	41.2494735	0	48.76350098	0	0	0	0	0	11.20148067	0	7.900646933	23.91458697	0	0	13.29849877	0	0	9.365422427	0
Ga0452169_00054630	DNA_phage	Unknown	6540	root;Duplodnaviria;Heunggongvirae;Uroviricota;Caudoviricetes	Duplodnaviria	Heunggongvirae	Uroviricota	Caudoviricetes	Unknown	Bacteria;Actinobacteriota;Actinomycetia;Actinomycetia_Mycobacteriales;Actinomycetia_Mycobacteriaceae;Actinomycetia_Mycobacterium	Bacteria	Actinobacteriota	Actinomycetia	Actinomycetia_Mycobacteriales	Actinomycetia_Mycobacteriaceae	Actinomycetia_Mycobacterium	Unused	0	0	0	0	0	0	0	0	0	0	0	145.0754754	0	0	75.62992451	0	0	0	0	5.077933122	0	0	0	0	0	0	0	0	0	0	0	0
Ga0452169_00092348	DNA_phage	Unknown	5316	root;Duplodnaviria;Heunggongvirae;Uroviricota;Caudoviricetes	Duplodnaviria	Heunggongvirae	Uroviricota	Caudoviricetes	Unknown	Bacteria;Proteobacteria;Alphaproteobacteria;Alphaproteobacteria_Rhizobiales;Alphaproteobacteria_Xanthobacteraceae;Alphaproteobacteria_Bradyrhizobium	Bacteria	Proteobacteria	Alphaproteobacteria	Alphaproteobacteria_Rhizobiales	Alphaproteobacteria_Xanthobacteraceae	Alphaproteobacteria_Bradyrhizobium	Unused	97.95674203	116.7814157	121.3274341	86.77381972	70.81928379	84.87024506	73.34372003	75.96847969	90.81655709	33.34765838	32.877235	19.63267438	82.88568387	73.84240776	17.66650378	67.78089944	51.5085084	86.2686479	92.49713265	41.85569479	96.12808948	61.35950287	45.85403746	70.30701663	61.73346389	29.4018711	45.18545725	70.63839338	40.41420387	62.81545924	99.36086015	70.88429612
Ga0452169_00018755	DNA_phage	LQ	9901	root;Duplodnaviria;Heunggongvirae;Uroviricota;Caudoviricetes	Duplodnaviria	Heunggongvirae	Uroviricota	Caudoviricetes	Unknown	Bacteria;Proteobacteria;Alphaproteobacteria;Alphaproteobacteria_Rhizobiales;Alphaproteobacteria_Xanthobacteraceae;Alphaproteobacteria_Bradyrhizobium	Bacteria	Proteobacteria	Alphaproteobacteria	Alphaproteobacteria_Rhizobiales	Alphaproteobacteria_Xanthobacteraceae	Alphaproteobacteria_Bradyrhizobium	Unused	27.71871744	59.26079829	36.23555761	0	0	0	14.76726653	0	0	0	0	301.8583848	200.261724	4.664368301	229.1255671	103.9788943	59.61342933	19.87567787	16.14813781	66.41265688	22.2642837	4.118108237	29.15495734	2.807771236	0	40.07296421	10.68629186	2.835652015	13.49572635	0	0	37.59474206
Ga0307283_10000062	DNA_phage	LQ	9911	root;Duplodnaviria;Heunggongvirae;Uroviricota;Caudoviricetes	Duplodnaviria	Heunggongvirae	Uroviricota	Caudoviricetes	Unknown	Unknown;Unknown;Unknown;Unknown;Unknown;Unknown	Unknown	Unknown	Unknown	Unknown	Unknown	Unknown	Unused	0	0	0	0	0	0	0	0	0	0	0	44.99374394	102.4997044	0	204.257178	9.233242818	2.251154936	0	0	0	6.824194616	0	0	0	0	4.852428048	0	0	0	0	0	0
Ga0452169_00028498	DNA_phage	Unknown	8415	root;Duplodnaviria;Heunggongvirae;Uroviricota;Caudoviricetes	Duplodnaviria	Heunggongvirae	Uroviricota	Caudoviricetes	Unknown	Bacteria;Actinobacteriota;Actinomycetia;Actinomycetia_Streptomycetales;Actinomycetia_Streptomycetaceae;Actinomycetia_Streptomyces	Bacteria	Actinobacteriota	Actinomycetia	Actinomycetia_Streptomycetales	Actinomycetia_Streptomycetaceae	Actinomycetia_Streptomyces	Unused	0	0	0	0	0	0	0	4.705048618	15.58237126	0	0	10.14752523	27.63512779	40.76834476	0	31.2647861	0	0	0	0	13.39564128	15.02050005	5.336086693	6.974253874	10.19969212	0	0	11.46886871	0	7.407372134	0	0
Ga0452169_00096134	DNA_phage	Unknown	5233	root;Duplodnaviria;Heunggongvirae;Uroviricota;Caudoviricetes	Duplodnaviria	Heunggongvirae	Uroviricota	Caudoviricetes	Unknown	Unknown;Unknown;Unknown;Unknown;Unknown;Unknown	Unknown	Unknown	Unknown	Unknown	Unknown	Unknown	Unused	0	0	0	0	0	0	0	0	0	0	0	0	105.8351295	0	60.61999866	0	1.550384557	1.962021153	0	0	3.350830201	0	0	0	0	5.054620277	0	0	4.005386227	0	0	0
Ga0452169_00005076	DNA_phage	Unknown	16308	root;Duplodnaviria;Heunggongvirae;Uroviricota;Caudoviricetes	Duplodnaviria	Heunggongvirae	Uroviricota	Caudoviricetes	Unknown	Unknown;Unknown;Unknown;Unknown;Unknown;Unknown	Unknown	Unknown	Unknown	Unknown	Unknown	Unknown	Soil	22.43831423	14.85573456	8.898684323	44.04037465	33.85846161	21.6137317	34.36806307	12.62469447	9.867975176	35.32913256	19.84658532	0	0	0	0	0	9.576795192	8.604315354	14.98338552	21.17860554	15.05325743	14.00116397	25.17434782	20.4560287	22.29071788	12.23838114	13.15118625	8.71558069	11.08545532	17.47308217	6.928161403	21.41578709
Ga0452169_00010379	DNA_phage	Unknown	12393	root;Duplodnaviria;Heunggongvirae;Uroviricota;Caudoviricetes	Duplodnaviria	Heunggongvirae	Uroviricota	Caudoviricetes	Unknown	Unknown;Unknown;Unknown;Unknown;Unknown;Unknown	Unknown	Unknown	Unknown	Unknown	Unknown	Unknown	Unclustered	0	9.163463722	5.854907768	0	0	0	7.209794797	6.389572198	0	0	0	0	0	0	7.241275571	5.538045847	7.364889605	4.418518709	4.868320749	19.56190455	8.691547774	0	32.09180886	12.46211706	0	22.50754486	18.69015646	7.5043215	23.0438583	16.88541179	5.470077761	11.86573595
Ga0307282_10004583	DNA_phage	Unknown	5276	root;Duplodnaviria;Heunggongvirae;Uroviricota;Caudoviricetes	Duplodnaviria	Heunggongvirae	Uroviricota	Caudoviricetes	Unknown	Bacteria;Actinobacteriota;Actinomycetia;Actinomycetia_Mycobacteriales;Actinomycetia_Micromonosporaceae;Actinomycetia_Micromonospora	Bacteria	Actinobacteriota	Actinomycetia	Actinomycetia_Mycobacteriales	Actinomycetia_Micromonosporaceae	Actinomycetia_Micromonospora	Unused	0	0	0	0	0	0	0	0	0	0	0	0	110.1921912	190.0695983	0	17.34470614	0	0	0	0	0	0	0	0	0	0	0	0	0	0	0	0
Ga0452169_00026194	DNA_phage	Unknown	8707	root;Duplodnaviria;Heunggongvirae;Uroviricota;Caudoviricetes	Duplodnaviria	Heunggongvirae	Uroviricota	Caudoviricetes	Unknown	Bacteria;Actinobacteriota;Actinomycetia;Actinomycetia_Streptosporangiales;Actinomycetia_Streptosporangiaceae;Actinomycetia_Herbidospora	Bacteria	Actinobacteriota	Actinomycetia	Actinomycetia_Streptosporangiales	Actinomycetia_Streptosporangiaceae	Actinomycetia_Herbidospora	Unused	16.97220759	20.86832313	9.722428387	57.67352589	67.01926434	56.13503403	27.05428882	7.730340302	12.66392036	16.96682286	31.22462562	0	0	6.061711995	0	0	6.289634332	12.57808714	23.55949658	14.1123034	13.23409973	19.66788062	22.10200472	23.05913882	22.61456948	3.314051755	6.568494172	8.262801585	4.513649821	13.80655947	9.732208812	34.30567455
Ga0452169_00029944	DNA_phage	Unknown	8254	root;Duplodnaviria;Heunggongvirae;Uroviricota;Caudoviricetes	Duplodnaviria	Heunggongvirae	Uroviricota	Caudoviricetes	Unknown	Unknown;Unknown;Unknown;Unknown;Unknown;Unknown	Unknown	Unknown	Unknown	Unknown	Unknown	Unknown	Unused	0	0	0	0	0	0	0	0	0	0	0	41.38183901	22.98419143	0	69.78590048	6.236340154	50.12978942	20.73188089	8.771470662	8.046930607	12.13949561	0	20.20634857	0	0	50.6910595	15.59022622	8.50369233	30.15534411	16.18255301	6.159801947	0
Ga0452169_00056359	DNA_phage	Unknown	6460	root;Duplodnaviria;Heunggongvirae;Uroviricota;Caudoviricetes	Duplodnaviria	Heunggongvirae	Uroviricota	Caudoviricetes	Unknown	Unknown;Unknown;Unknown;Unknown;Unknown;Unknown	Unknown	Unknown	Unknown	Unknown	Unknown	Unknown	Unused	26.14365529	16.99340233	35.56856469	14.46218993	15.54077658	47.28790067	15.08882414	31.25761904	32.75373432	0	0	10.2810453	20.84117325	11.74462564	0	18.59253155	8.163398689	15.0989069	21.01385028	7.711226613	42.65454198	34.08301922	19.85987153	29.16725702	21.10199462	7.444646189	21.24775681	39.38650964	8.922679853	31.70410968	20.98782467	18.49532559
Ga0452169_00081984	DNA_phage	Unknown	5570	root;Duplodnaviria;Heunggongvirae;Uroviricota;Caudoviricetes	Duplodnaviria	Heunggongvirae	Uroviricota	Caudoviricetes	Unknown	Unknown;Unknown;Unknown;Unknown;Unknown;Unknown	Unknown	Unknown	Unknown	Unknown	Unknown	Unknown	Unused	0	0	0	0	0	0	0	0	0	0	0	0	78.00728351	0	52.08140292	0	3.641455291	2.150532521	0	0	3.14809595	0	0	0	0	0	0	0	5.174193164	0	0	0
Ga0452169_00006384	DNA_phage	LQ	14948	root;Duplodnaviria;Heunggongvirae;Uroviricota;Caudoviricetes	Duplodnaviria	Heunggongvirae	Uroviricota	Caudoviricetes	Unknown	Unknown;Unknown;Unknown;Unknown;Unknown;Unknown	Unknown	Unknown	Unknown	Unknown	Unknown	Unknown	Unclustered	0	0	0	0	0	0	0	0	0	0	0	18.40715458	121.796801	3.972219837	63.38636293	9.948142765	47.62710728	40.06711982	14.53031553	0	0	0	0	0	0	0	0	0	0	0	0	0
Ga0452169_00021551	DNA_phage	Unknown	9400	root;Duplodnaviria;Heunggongvirae;Uroviricota;Caudoviricetes	Duplodnaviria	Heunggongvirae	Uroviricota	Caudoviricetes	Unknown	Bacteria;Actinobacteriota;UBA4738;UBA4738_Unknown;UBA4738_Unknown;UBA4738_Unknown	Bacteria	Actinobacteriota	UBA4738	UBA4738_Unknown	UBA4738_Unknown	UBA4738_Unknown	Unused	14.22372451	10.06762464	21.44204254	252.8210041	230.9582592	228.984887	14.69020094	10.53004897	8.559943573	29.86034474	57.84527985	0	0	0	0	0	6.257492268	16.01983314	44.6079828	4.946122943	7.994632723	20.38669483	10.23628485	14.12989302	9.130894597	2.813917863	4.258969694	3.360134513	3.065984673	5.683863511	5.408830348	58.17551798
Ga0452169_00079745	DNA_phage	Unknown	5631	root;Duplodnaviria;Heunggongvirae;Uroviricota;Caudoviricetes	Duplodnaviria	Heunggongvirae	Uroviricota	Caudoviricetes	Unknown	Bacteria;Actinobacteriota;Actinomycetia;Actinomycetia_Mycobacteriales;Actinomycetia_Mycobacteriaceae;Actinomycetia_Mycobacterium	Bacteria	Actinobacteriota	Actinomycetia	Actinomycetia_Mycobacteriales	Actinomycetia_Mycobacteriaceae	Actinomycetia_Mycobacterium	Unused	0	0	0	0	0	0	0	0	0	0	0	156.7000633	0	0	75.97862031	0	0	0	0	4.128356922	0	0	0	0	0	0	0	0	0	0	0	0
Ga0452169_00097023	DNA_phage	Unknown	5215	root;Duplodnaviria;Heunggongvirae;Uroviricota;Caudoviricetes	Duplodnaviria	Heunggongvirae	Uroviricota	Caudoviricetes	Unknown	Bacteria;Proteobacteria;Alphaproteobacteria;Alphaproteobacteria_Rhizobiales;Alphaproteobacteria_Xanthobacteraceae;Alphaproteobacteria_Bradyrhizobium	Bacteria	Proteobacteria	Alphaproteobacteria	Alphaproteobacteria_Rhizobiales	Alphaproteobacteria_Xanthobacteraceae	Alphaproteobacteria_Bradyrhizobium	Unused	13.49376903	42.10062475	39.42211005	16.79513668	26.46998043	53.17002865	34.26691732	37.20146159	47.43061664	33.99350948	31.03145863	0	38.13827528	70.84473334	3.601730934	59.2231083	12.44588669	14.43781702	23.13829302	10.8257834	19.69403293	43.00165735	17.22077451	37.90739432	42.59813891	0	13.16016386	23.21703681	12.56003483	17.92896544	37.91424703	35.2473791
Ga0452169_00032157	DNA_phage	LQ	8027	root;Duplodnaviria;Heunggongvirae;Uroviricota;Caudoviricetes	Duplodnaviria	Heunggongvirae	Uroviricota	Caudoviricetes	Unknown	Bacteria;Proteobacteria;Alphaproteobacteria;Alphaproteobacteria_Rhizobiales;Alphaproteobacteria_Xanthobacteraceae;Alphaproteobacteria_Bradyrhizobium	Bacteria	Proteobacteria	Alphaproteobacteria	Alphaproteobacteria_Rhizobiales	Alphaproteobacteria_Xanthobacteraceae	Alphaproteobacteria_Bradyrhizobium	Unused	44.70998231	55.64723681	62.27194416	48.73804851	35.17584209	55.62109542	49.58490503	46.36527355	69.42619037	0	21.77343731	0	45.36236656	41.91705561	12.99989398	47.73899699	27.28981992	41.57043011	56.37202477	28.54700511	51.80359994	50.79530292	31.16666272	50.79476319	37.11000479	11.38352901	34.19970325	43.50226056	15.66726258	42.70981697	47.50498811	30.91445879
Ga0452169_00008312	DNA_phage	Unknown	13505	root;Duplodnaviria;Heunggongvirae;Uroviricota;Caudoviricetes	Duplodnaviria	Heunggongvirae	Uroviricota	Caudoviricetes	Unknown	Unknown;Unknown;Unknown;Unknown;Unknown;Unknown	Unknown	Unknown	Unknown	Unknown	Unknown	Unknown	Unclustered	0	0	0	0	0	0	0	0	0	0	0	0	8.609759363	0	2.163498091	0	0	0	0	0	0	0	0	0	0	0	0	0	0	0	0	0
Ga0452169_00070168	DNA_phage	LQ	5921	root;Duplodnaviria;Heunggongvirae;Uroviricota;Caudoviricetes	Duplodnaviria	Heunggongvirae	Uroviricota	Caudoviricetes	Unknown	Unknown;Unknown;Unknown;Unknown;Unknown;Unknown	Unknown	Unknown	Unknown	Unknown	Unknown	Unknown	Unused	0	0	4.084888362	0	0	0	0	0	0	0	0	0	8.268503734	0	0	0	21.92376258	23.987567	8.151744508	23.55694426	27.49941223	0	0	20.34547425	0	14.62022393	2.414789679	12.74340267	0	5.263725427	4.77049722	0
Ga0452169_00045870	DNA_phage	Unknown	7002	root;Duplodnaviria;Heunggongvirae;Uroviricota;Caudoviricetes	Duplodnaviria	Heunggongvirae	Uroviricota	Caudoviricetes	Unknown	Bacteria;Proteobacteria;Alphaproteobacteria;Alphaproteobacteria_Rhizobiales;Alphaproteobacteria_Xanthobacteraceae;Alphaproteobacteria_Bradyrhizobium	Bacteria	Proteobacteria	Alphaproteobacteria	Alphaproteobacteria_Rhizobiales	Alphaproteobacteria_Xanthobacteraceae	Alphaproteobacteria_Bradyrhizobium	Unused	26.12996491	20.00296972	34.54245072	0	21.50673023	19.46458223	30.16184545	23.74900504	58.3087125	0	30.50761995	56.91135615	48.94382666	106.9418298	11.02815057	65.34609367	4.92444161	9.286769358	23.69551876	21.34298369	28.62022188	85.01735061	20.1548482	56.02474471	85.80589324	14.42360329	16.74426613	57.63917307	9.35455322	34.33696466	70.99851573	20.34514261
Ga0307289_10001337	DNA_phage	LQ	10463	root;Duplodnaviria;Heunggongvirae;Uroviricota;Caudoviricetes	Duplodnaviria	Heunggongvirae	Uroviricota	Caudoviricetes	Unknown	Unknown;Unknown;Unknown;Unknown;Unknown;Unknown	Unknown	Unknown	Unknown	Unknown	Unknown	Unknown	Soil	34.97314619	58.97205188	48.15903659	0	6.59662372	0	31.82982861	57.5182413	112.2212205	0	0	0	0	0	0	0	36.05677636	51.19072517	35.17460615	0	169.7442711	46.37325212	12.26175763	54.91044845	33.77801128	6.664818967	16.6716267	38.06989191	22.53675752	0	33.74523803	10.10166034
Ga0452169_00061089	DNA_phage	Unknown	6255	root;Duplodnaviria;Heunggongvirae;Uroviricota;Caudoviricetes	Duplodnaviria	Heunggongvirae	Uroviricota	Caudoviricetes	Unknown	Unknown;Unknown;Unknown;Unknown;Unknown;Unknown	Unknown	Unknown	Unknown	Unknown	Unknown	Unknown	Unused	20.25036129	9.682946414	9.666916063	18.67021322	20.06263323	12.02158867	0	13.29260858	10.481667	0	0	0	0	0	0	10.97250235	4.215472065	6.839366301	14.46836907	10.08767338	14.8176566	7.170380275	19.48521688	16.78996824	12.91471808	4.228749466	12.80074025	9.538138292	4.188686276	7.118081136	8.579954705	32.32559396
Ga0452169_00087880	DNA_phage	Unknown	5422	root;Duplodnaviria;Heunggongvirae;Uroviricota;Caudoviricetes	Duplodnaviria	Heunggongvirae	Uroviricota	Caudoviricetes	Unknown	Unknown;Unknown;Unknown;Unknown;Unknown;Unknown	Unknown	Unknown	Unknown	Unknown	Unknown	Unknown	Unused	24.65935272	18.15217603	20.81720988	15.07700638	9.25796908	9.53459757	10.48685337	14.6045681	13.19127334	0	23.87739679	0	18.62329111	6.69232513	2.309483195	0	3.366767867	2.524838729	3.894611705	7.962483844	4.620038584	5.2639935	0	5.696902129	0	5.765413012	7.3836804	6.472655523	0	12.31748363	8.335260506	5.932799586
Ga0452169_00093214	DNA_phage	Unknown	5296	root;Duplodnaviria;Heunggongvirae;Uroviricota;Caudoviricetes	Duplodnaviria	Heunggongvirae	Uroviricota	Caudoviricetes	Unknown	Unknown;Unknown;Unknown;Unknown;Unknown;Unknown	Unknown	Unknown	Unknown	Unknown	Unknown	Unknown	Unused	0	0	0	0	0	0	0	2.990406656	0	0	0	19.7068159	86.66530862	4.360074636	101.6704624	21.59900622	20.29822539	10.01652056	5.126490666	0	0	0	9.689937316	2.332976083	0	30.42099475	10.79907076	1.987994991	11.37849983	0	0	7.809364323
Ga0452169_00000036	DNA_phage	Complete	82914	root;Duplodnaviria;Heunggongvirae;Uroviricota;Caudoviricetes	Duplodnaviria	Heunggongvirae	Uroviricota	Caudoviricetes	Unknown	Unknown;Unknown;Unknown;Unknown;Unknown;Unknown	Unknown	Unknown	Unknown	Unknown	Unknown	Unknown	Other Evironments	0	0	0	0	0	0	0	0	0	0	0	0	0	0	0	0	0	0	0	0	110.9076832	0	174.6154425	100.8459961	19.72919679	18.87990072	27.17707532	0	0	89.62284323	0	0
Ga0452169_00021938|1|7500	DNA_phage	LQ	7500	root;Duplodnaviria;Heunggongvirae;Uroviricota;Caudoviricetes	Duplodnaviria	Heunggongvirae	Uroviricota	Caudoviricetes	Unknown	Unknown;Unknown;Unknown;Unknown;Unknown;Unknown	Unknown	Unknown	Unknown	Unknown	Unknown	Unknown	Unused	5.629600439	10.59919522	4.837324798	100.432678	163.9759139	229.3448632	0	4.751158095	11.52316355	0	19.85103096	0	3.671835796	15.39397018	0	13.72660044	0	3.878741417	4.022206603	0	4.341973861	14.67842028	0	11.53174525	0	3.206160959	0	17.78133404	0	7.123775601	9.415371347	9.190754101
Ga0307312_10005578	DNA_phage	Unknown	6788	root;Duplodnaviria;Heunggongvirae;Uroviricota;Caudoviricetes	Duplodnaviria	Heunggongvirae	Uroviricota	Caudoviricetes	Unknown	Bacteria;Verrucomicrobiota;Verrucomicrobiae;Verrucomicrobiae_Chthoniobacterales;Verrucomicrobiae_UBA10450;Verrucomicrobiae_Udaeobacter	Bacteria	Verrucomicrobiota	Verrucomicrobiae	Verrucomicrobiae_Chthoniobacterales	Verrucomicrobiae_UBA10450	Verrucomicrobiae_Udaeobacter	Unused	20.73364923	16.17227152	22.56658102	13.76336873	24.95785072	18.69352168	9.573149078	34.41346587	54.87861858	41.35050686	168.7904717	25.1595241	59.50234789	169.1146653	5.534185864	171.8858334	7.470133313	14.6214125	41.33012825	9.784821042	30.62960347	91.30163859	35.91043947	86.45896633	143.5515007	7.793408341	27.80394813	126.4093032	6.175658847	52.4733029	114.432548	25.72544607
Ga0452169_00011094	DNA_phage	Unknown	12084	root;Duplodnaviria;Heunggongvirae;Uroviricota;Caudoviricetes	Duplodnaviria	Heunggongvirae	Uroviricota	Caudoviricetes	Unknown	Bacteria;Actinobacteriota;Actinomycetia;Actinomycetia_Mycobacteriales;Actinomycetia_Mycobacteriaceae;Actinomycetia_Mycobacterium	Bacteria	Actinobacteriota	Actinomycetia	Actinomycetia_Mycobacteriales	Actinomycetia_Mycobacteriaceae	Actinomycetia_Mycobacterium	Unique ERW Soil	0	0	0	0	0	0	0	0	0	0	0	168.8105147	0	0	73.91900658	0	0	0	0	0	0	0	0	0	0	0	0	0	0	0	0	0
Ga0452169_00015083	DNA_phage	Unknown	10764	root;Duplodnaviria;Heunggongvirae;Uroviricota;Caudoviricetes	Duplodnaviria	Heunggongvirae	Uroviricota	Caudoviricetes	Unknown	Unknown;Unknown;Unknown;Unknown;Unknown;Unknown	Unknown	Unknown	Unknown	Unknown	Unknown	Unknown	Soil	17.65133917	14.77033893	16.85244147	27.66579046	47.79972692	37.1120062	9.055537339	12.13831732	16.6116416	230.5709891	428.1764712	13.22176155	15.63475232	17.77453158	4.847182693	29.22407345	5.087685445	10.17441515	7.847114331	8.638713426	13.73040787	13.25779114	19.07019994	14.63506847	24.85961751	5.808262607	7.172894492	14.34567524	4.86812201	13.23629803	17.58165775	11.52686551
Ga0452169_00081294	DNA_phage	Unknown	5588	root;Duplodnaviria;Heunggongvirae;Uroviricota;Caudoviricetes	Duplodnaviria	Heunggongvirae	Uroviricota	Caudoviricetes	Unknown	Unknown;Unknown;Unknown;Unknown;Unknown;Unknown	Unknown	Unknown	Unknown	Unknown	Unknown	Unknown	Unused	16.37097479	38.61297982	27.41266141	0	5.614341933	0	8.72170758	21.96461181	32.53182511	0	60.23701467	22.07286492	50.92470905	53.7191157	5.228711833	53.22291985	1.451890191	4.593439823	6.478142345	4.16012488	34.06922941	18.97115481	16.07128473	29.29663524	34.33360931	6.024461358	13.30519728	13.18878853	3.750928083	19.12251861	32.3505959	9.868383072
Ga0452169_00052993	DNA_phage	Unknown	6620	root;Duplodnaviria;Heunggongvirae;Uroviricota;Caudoviricetes	Duplodnaviria	Heunggongvirae	Uroviricota	Caudoviricetes	Unknown	Unknown;Unknown;Unknown;Unknown;Unknown;Unknown	Unknown	Unknown	Unknown	Unknown	Unknown	Unknown	Unused	7.440937136	4.574533974	3.044640482	0	0	7.80915227	0	0	9.453579844	22.31572909	52.80222999	7.166114871	12.01758946	15.44712157	0	38.01425096	0	1.292454266	7.291008947	8.52816623	3.027172109	24.02057699	12.59691851	19.13040388	34.31996103	3.99559334	0	12.72316794	0	16.1414855	13.22703225	20.82497153
Ga0452169_00057871	DNA_phage	Unknown	6392	root;Duplodnaviria;Heunggongvirae;Uroviricota;Caudoviricetes	Duplodnaviria	Heunggongvirae	Uroviricota	Caudoviricetes	Unknown	Bacteria;Actinobacteriota;Actinomycetia;Actinomycetia_Mycobacteriales;Actinomycetia_Mycobacteriaceae;Actinomycetia_Mycobacterium	Bacteria	Actinobacteriota	Actinomycetia	Actinomycetia_Mycobacteriales	Actinomycetia_Mycobacteriaceae	Actinomycetia_Mycobacterium	Unused	0	0	0	0	0	0	0	0	0	0	0	194.4492534	0	0	83.25809762	0	0	0	0	0	0	0	0	0	0	0	0	0	0	0	0	0
Ga0452169_00068838	DNA_phage	LQ	5965	root;Duplodnaviria;Heunggongvirae;Uroviricota;Caudoviricetes	Duplodnaviria	Heunggongvirae	Uroviricota	Caudoviricetes	Unknown	Unknown;Unknown;Unknown;Unknown;Unknown;Unknown	Unknown	Unknown	Unknown	Unknown	Unknown	Unknown	Unused	0	0	0	0	0	0	0	0	0	0	0	0	18.46690258	43.13482245	0	13.42361037	0	0	0	0	0	0	0	5.17830735	0	0	0	0	0	0	0	0
Ga0452169_00023386	DNA_phage	Unknown	9105	root;Duplodnaviria;Heunggongvirae;Uroviricota;Caudoviricetes	Duplodnaviria	Heunggongvirae	Uroviricota	Caudoviricetes	Unknown	Bacteria;Actinobacteriota;Acidimicrobiia;Acidimicrobiia_Acidimicrobiales;Acidimicrobiia_AC-14;Acidimicrobiia_AC-14	Bacteria	Actinobacteriota	Acidimicrobiia	Acidimicrobiia_Acidimicrobiales	Acidimicrobiia_AC-14	Acidimicrobiia_AC-14	Unused	0	0	0	0	0	0	0	0	0	0	0	0	0	9.782000351	0	12.56324404	0	0	0	0	0	6.269384461	0	8.820468829	5.545137398	0	0	2.119945748	0	0	0	0
Ga0452169_00045937	DNA_phage	Unknown	6998	root;Duplodnaviria;Heunggongvirae;Uroviricota;Caudoviricetes	Duplodnaviria	Heunggongvirae	Uroviricota	Caudoviricetes	Unknown	Unknown;Unknown;Unknown;Unknown;Unknown;Unknown	Unknown	Unknown	Unknown	Unknown	Unknown	Unknown	Unused	10.05573099	14.06417526	0	0	8.966259708	6.044185251	10.44660659	6.2235328	0	80.21927424	35.15006662	32.53936355	9.182212978	6.599301307	4.473427365	16.34586124	0	0	0	27.5244583	7.875059766	9.322295434	33.91616528	24.27655307	10.82205116	5.841462164	9.398493936	4.764218539	14.97584033	17.17829569	6.458099809	0
Ga0452169_00053553	DNA_phage	Unknown	6593	root;Duplodnaviria;Heunggongvirae;Uroviricota;Caudoviricetes	Duplodnaviria	Heunggongvirae	Uroviricota	Caudoviricetes	Unknown	Unknown;Unknown;Unknown;Unknown;Unknown;Unknown	Unknown	Unknown	Unknown	Unknown	Unknown	Unknown	Unused	0	0	6.725639919	0	0	0	0	0	0	0	0	0	0	0	0	0	0	3.114593263	5.490650603	0	45.97348329	19.78990549	0	24.36231418	18.37893863	0	0	18.63060577	0	9.454426894	18.42231008	0
Ga0307290_10002915	DNA_phage	Unknown	5487	root;Duplodnaviria;Heunggongvirae;Uroviricota;Caudoviricetes	Duplodnaviria	Heunggongvirae	Uroviricota	Caudoviricetes	Unknown	Bacteria;Actinobacteriota;Thermoleophilia;Thermoleophilia_Gaiellales;Thermoleophilia_Gaiellaceae;Thermoleophilia_13-2-20CM-68-14	Bacteria	Actinobacteriota	Thermoleophilia	Thermoleophilia_Gaiellales	Thermoleophilia_Gaiellaceae	Thermoleophilia_13-2-20CM-68-14	Unused	1269.661116	823.7287544	876.4547239	1040.759756	1080.642642	1062.076796	720.9425689	650.1417659	1034.65369	1278.873886	1519.488428	508.3749244	346.8625638	826.6308287	34.23186955	1141.381711	109.4175354	226.4148095	597.0634733	470.8790427	545.0978667	877.5901801	579.8633675	780.2370007	879.6607082	220.4345219	333.019961	720.8268636	206.7559822	913.679074	741.2867545	751.2398787
Ga0307320_10002803	DNA_phage	Unknown	6236	root;Duplodnaviria;Heunggongvirae;Uroviricota;Caudoviricetes	Duplodnaviria	Heunggongvirae	Uroviricota	Caudoviricetes	Unknown	Unknown;Unknown;Unknown;Unknown;Unknown;Unknown	Unknown	Unknown	Unknown	Unknown	Unknown	Unknown	Unused	0	0	0	28.09064714	50.30940141	84.40751442	0	0	0	0	0	0	0	0	0	0	0	0	0	0	0	0	0	0	0	0	0	0	0	0	0	0
Ga0452169_00026251	DNA_phage	LQ	8700	root;Duplodnaviria;Heunggongvirae;Uroviricota;Caudoviricetes	Duplodnaviria	Heunggongvirae	Uroviricota	Caudoviricetes	Unknown	Unknown;Unknown;Unknown;Unknown;Unknown;Unknown	Unknown	Unknown	Unknown	Unknown	Unknown	Unknown	Unused	0	13.48830262	9.266905744	0	0	0	0	5.461101258	34.59689412	0	0	17.44907787	31.65375686	19.33725318	8.156103601	22.351744	0	3.540433342	0	3.817204898	11.80510135	0	21.38246168	45.44530147	0	0	7.231157084	8.471143715	0	7.676482329	11.03871123	4.22563407
Ga0452169_00032792	DNA_phage	LQ	7964	root;Duplodnaviria;Heunggongvirae;Uroviricota;Caudoviricetes	Duplodnaviria	Heunggongvirae	Uroviricota	Caudoviricetes	Unknown	Unknown;Unknown;Unknown;Unknown;Unknown;Unknown	Unknown	Unknown	Unknown	Unknown	Unknown	Unknown	Unused	10.60321529	5.703807429	4.049325965	0	0	0	0	0	0	0	0	65.52442051	9.605296217	0	53.45914214	11.49054113	3.820235932	0	0	30.02382155	2.516308307	0	9.665602968	0	0	0	0	0	0	0	0	28.27391706
Ga0452169_00072263	DNA_phage	Unknown	5854	root;Duplodnaviria;Heunggongvirae;Uroviricota;Caudoviricetes	Duplodnaviria	Heunggongvirae	Uroviricota	Caudoviricetes	Unknown	Unknown;Unknown;Unknown;Unknown;Unknown;Unknown	Unknown	Unknown	Unknown	Unknown	Unknown	Unknown	Unused	37.2646083	47.85131327	33.05312469	12.96693191	9.646617167	25.69013909	29.13890619	29.75899046	35.1262157	0	8.846139077	37.2775077	52.79230944	37.75425846	14.26035518	50.80452274	19.05636878	35.95469118	34.01080062	39.71092899	61.19112463	32.03921975	43.8314896	65.95619094	35.36090735	26.69975175	39.56732302	37.76850887	22.37806001	48.67629382	57.41864658	12.55996461
Ga0452169_00080236	DNA_phage	Unknown	5618	root;Duplodnaviria;Heunggongvirae;Uroviricota;Caudoviricetes	Duplodnaviria	Heunggongvirae	Uroviricota	Caudoviricetes	Unknown	Bacteria;Actinobacteriota;Actinomycetia;Actinomycetia_Mycobacteriales;Actinomycetia_Mycobacteriaceae;Actinomycetia_Corynebacterium	Bacteria	Actinobacteriota	Actinomycetia	Actinomycetia_Mycobacteriales	Actinomycetia_Mycobacteriaceae	Actinomycetia_Corynebacterium	Unused	7.515486524	21.56170517	33.00654751	17.66907372	31.27242421	19.24045316	14.45855641	33.82811032	26.52303759	0	0	0	2.723267322	23.48670627	3.343365401	20.36104254	6.859651361	22.84455476	24.16330951	5.91129986	25.86136087	7.257634328	4.567275545	24.19185737	18.87251684	7.276353191	6.108068219	22.17627639	1.865449103	12.68026985	20.61393157	17.17745071
Ga0452169_00002769	DNA_phage	LQ	20482	root;Duplodnaviria;Heunggongvirae;Uroviricota;Caudoviricetes	Duplodnaviria	Heunggongvirae	Uroviricota	Caudoviricetes	Unknown	Bacteria;Actinobacteriota;Thermoleophilia;Thermoleophilia_Solirubrobacterales;Thermoleophilia_70-9;Thermoleophilia_VAYN01	Bacteria	Actinobacteriota	Thermoleophilia	Thermoleophilia_Solirubrobacterales	Thermoleophilia_70-9	Thermoleophilia_VAYN01	Unclustered	164.2264555	245.0676702	74.39494734	0	0	0	0	0	0	0	0	0	0	0	0	0	0	0	0	0	0	0	0	0	0	0	0	0	0	0	0	0
Ga0452169_00009772	DNA_phage	LQ	12694	root;Duplodnaviria;Heunggongvirae;Uroviricota;Caudoviricetes	Duplodnaviria	Heunggongvirae	Uroviricota	Caudoviricetes	Unknown	Unknown;Unknown;Unknown;Unknown;Unknown;Unknown	Unknown	Unknown	Unknown	Unknown	Unknown	Unknown	Soil	31.0439602	50.69501866	47.31640899	0	9.885912311	5.183209192	33.27449847	19.64989759	27.93723743	0	0	0	0	0	0	0	6.391336371	31.94868752	12.83278458	0	3.749386598	0	0	4.136649258	0	3.409734752	12.16465044	12.99395539	2.683181224	20.34322243	16.46614494	51.76767908
Ga0452169_00023089	DNA_phage	Unknown	9150	root;Duplodnaviria;Heunggongvirae;Uroviricota;Caudoviricetes	Duplodnaviria	Heunggongvirae	Uroviricota	Caudoviricetes	Unknown	Unknown;Unknown;Unknown;Unknown;Unknown;Unknown	Unknown	Unknown	Unknown	Unknown	Unknown	Unknown	Unused	33.83912832	30.61438119	44.49633922	0	0	0	32.8463638	41.10746985	66.76790635	0	43.15441513	26.96025555	71.89842405	75.34753555	10.49203684	68.13294388	11.08355518	16.27051607	22.74854554	15.96968344	34.22110546	40.55058425	30.14576564	39.15932227	30.34826427	7.095602122	19.37648351	36.82070898	5.726826811	29.19580164	36.42668259	21.093534
Ga0452169_00098987	DNA_phage	LQ	5173	root;Duplodnaviria;Heunggongvirae;Uroviricota;Caudoviricetes	Duplodnaviria	Heunggongvirae	Uroviricota	Caudoviricetes	Unknown	Bacteria;Proteobacteria;Alphaproteobacteria;Alphaproteobacteria_Rhizobiales;Alphaproteobacteria_Xanthobacteraceae;Alphaproteobacteria_Bradyrhizobium	Bacteria	Proteobacteria	Alphaproteobacteria	Alphaproteobacteria_Rhizobiales	Alphaproteobacteria_Xanthobacteraceae	Alphaproteobacteria_Bradyrhizobium	Unused	23.12565423	20.48945528	25.71552908	0	0	26.34660831	25.12373321	36.73812561	49.54398826	0	33.78607796	0	27.20929934	38.26067539	17.75142686	29.85197272	12.93902759	13.5626498	20.41038533	25.03726314	31.95998545	55.96193051	26.04088702	36.42383151	36.11199714	15.80458234	23.21727148	42.74054725	17.22033463	31.84560425	54.60296548	22.20847212
Ga0452169_00088794	DNA_phage	Unknown	5401	root;Duplodnaviria;Heunggongvirae;Uroviricota;Caudoviricetes	Duplodnaviria	Heunggongvirae	Uroviricota	Caudoviricetes	Unknown	Unknown;Unknown;Unknown;Unknown;Unknown;Unknown	Unknown	Unknown	Unknown	Unknown	Unknown	Unknown	Unused	62.53953459	36.44550952	35.07903868	244.3322859	328.7740341	231.4603763	25.56709663	19.05975907	10.4836959	79.32186024	37.15386601	0	0	0	0	0	11.64173459	18.693086	59.20485557	44.88625867	26.43661182	63.41352955	42.75700539	29.73907376	71.97949736	8.459136024	7.941845781	8.122277876	11.15729219	12.36537609	10.45958676	134.4324336
Ga0452169_00097698	DNA_phage	Unknown	5200	root;Duplodnaviria;Heunggongvirae;Uroviricota;Caudoviricetes	Duplodnaviria	Heunggongvirae	Uroviricota	Caudoviricetes	Unknown	Bacteria;Actinobacteriota;Actinomycetia;Actinomycetia_Mycobacteriales;Actinomycetia_Mycobacteriaceae;Actinomycetia_Mycobacterium	Bacteria	Actinobacteriota	Actinomycetia	Actinomycetia_Mycobacteriales	Actinomycetia_Mycobacteriaceae	Actinomycetia_Mycobacterium	Unused	590.0254306	417.8528884	359.6985106	869.1289441	588.8460018	582.942295	567.0351093	306.0842234	264.1998538	559.6699027	377.1861861	248.1460208	134.163231	251.8436605	75.8545314	343.1650109	179.4257067	232.3295905	355.6172088	521.7752057	467.2760332	414.7908294	659.9779037	487.6835258	395.169418	295.9533193	271.6614241	299.3176233	277.1178454	445.2359751	300.3865589	514.3287391
Ga0452169_00037779	DNA_phage	LQ	7549	root;Duplodnaviria;Heunggongvirae;Uroviricota;Caudoviricetes	Duplodnaviria	Heunggongvirae	Uroviricota	Caudoviricetes	Unknown	Bacteria;Proteobacteria;Alphaproteobacteria;Alphaproteobacteria_Rhizobiales;Alphaproteobacteria_Xanthobacteraceae;Alphaproteobacteria_Bradyrhizobium	Bacteria	Proteobacteria	Alphaproteobacteria	Alphaproteobacteria_Rhizobiales	Alphaproteobacteria_Xanthobacteraceae	Alphaproteobacteria_Bradyrhizobium	Unused	20.50788344	45.63171872	45.38930188	23.97832624	25.76662404	21.16696965	20.44423405	28.32191208	46.58301277	0	0	0	24.72534812	27.52928831	5.805677916	26.51736517	10.74733394	29.24175637	23.57698267	14.51741325	33.51483334	24.30523956	10.19696146	25.77801047	32.10288579	11.14872502	27.65271658	30.68290799	9.3708608	37.74685707	34.42366528	23.74085375
Ga0452169_00081821	DNA_phage	Unknown	5574	root;Duplodnaviria;Heunggongvirae;Uroviricota;Caudoviricetes	Duplodnaviria	Heunggongvirae	Uroviricota	Caudoviricetes	Unknown	Unknown;Unknown;Unknown;Unknown;Unknown;Unknown	Unknown	Unknown	Unknown	Unknown	Unknown	Unknown	Unused	7.574812216	13.582443	10.84796555	15.71342623	16.88532977	7.588304339	17.48722711	4.972208268	5.881129088	0	0	0	6.038481305	0	1.497669882	5.130442096	5.822147391	5.218973919	3.247206622	14.89490609	5.392863122	0	13.80998601	4.433240523	0	6.039592764	3.078142021	4.092497284	5.170480072	6.390182635	0	4.946584554
Ga0452169_00015002	DNA_phage	LQ	10786	root;Duplodnaviria;Heunggongvirae;Uroviricota;Caudoviricetes	Duplodnaviria	Heunggongvirae	Uroviricota	Caudoviricetes	Unknown	Unknown;Unknown;Unknown;Unknown;Unknown;Unknown	Unknown	Unknown	Unknown	Unknown	Unknown	Unknown	Soil	50.88874864	79.66733711	78.85805152	30.85752119	35.48580578	51.41511207	31.62973426	57.26409719	74.32362019	0	21.00506948	18.47271072	47.37596405	49.23901087	12.7704614	44.01183	33.28457591	56.00379523	56.77553822	36.02385375	63.86712896	61.23946898	31.52059528	50.11594275	51.95828701	22.29390617	41.88910089	74.83580379	27.20587852	47.47092262	65.46939097	54.53442078
Ga0452169_00003658	DNA_phage	Unknown	18403	root;Duplodnaviria;Heunggongvirae;Uroviricota;Caudoviricetes	Duplodnaviria	Heunggongvirae	Uroviricota	Caudoviricetes	Unknown	Unknown;Unknown;Unknown;Unknown;Unknown;Unknown	Unknown	Unknown	Unknown	Unknown	Unknown	Unknown	Unique ERW Soil	0	3.291138935	0	5.39394969	0	5.618278327	12.35879345	6.669469694	7.44910673	142.8895427	107.282209	10.31129282	8.978569298	9.320915644	3.969195474	17.09329602	0	0	0	40.78350416	26.67918515	19.27557952	45.66270412	32.05848632	24.41707528	12.93579586	13.67408936	9.916461386	19.78934054	20.32267669	14.73470058	0
Ga0452169_00026327	DNA_phage	LQ	8691	root;Duplodnaviria;Heunggongvirae;Uroviricota;Caudoviricetes	Duplodnaviria	Heunggongvirae	Uroviricota	Caudoviricetes	Unknown	Unknown;Unknown;Unknown;Unknown;Unknown;Unknown	Unknown	Unknown	Unknown	Unknown	Unknown	Unknown	Unused	20.24220616	34.40901188	43.13573488	0	0	0	0	51.47862393	98.75468978	0	0	0	0	6.831980455	0	0	2.333782761	13.19192648	5.206515278	0	19.02301285	0	0	0	0	0	6.58058667	14.33509617	0	0	15.92520525	14.8050348
Ga0307282_10000378	DNA_phage	LQ	13871	root;Duplodnaviria;Heunggongvirae;Uroviricota;Caudoviricetes	Duplodnaviria	Heunggongvirae	Uroviricota	Caudoviricetes	Unknown	Unknown;Unknown;Unknown;Unknown;Unknown;Unknown	Unknown	Unknown	Unknown	Unknown	Unknown	Unknown	Soil	0	0	0	0	0	0	0	0	0	0	0	0	521.0436732	452.0830301	0	15.66850553	0	0	0	0	0	0	0	0	0	0	0	0	0	0	0	0
Ga0452169_00062535	DNA_phage	Unknown	6195	root;Duplodnaviria;Heunggongvirae;Uroviricota;Caudoviricetes	Duplodnaviria	Heunggongvirae	Uroviricota	Caudoviricetes	Unknown	Unknown;Unknown;Unknown;Unknown;Unknown;Unknown	Unknown	Unknown	Unknown	Unknown	Unknown	Unknown	Unused	0	0	0	0	0	0	0	0	0	0	0	26.03630565	28.15370465	0	84.22126635	4.616155648	9.822230495	2.209794284	0	0	0	0	0	0	0	0	0	0	0	0	0	0
Ga0452169_00034906	DNA_phage	Unknown	7778	root;Duplodnaviria;Heunggongvirae;Uroviricota;Caudoviricetes	Duplodnaviria	Heunggongvirae	Uroviricota	Caudoviricetes	Unknown	Unknown;Unknown;Unknown;Unknown;Unknown;Unknown	Unknown	Unknown	Unknown	Unknown	Unknown	Unknown	Unused	0	4.380154509	3.109619953	0	0	0	6.26599408	0	0	0	0	0	0	0	5.634747054	0	0	0	0	0	0	0	0	0	0	11.74795414	7.353031467	1.353615515	6.737010197	0	0	4.726538494
Ga0452169_00040261	DNA_phage	LQ	7362	root;Duplodnaviria;Heunggongvirae;Uroviricota;Caudoviricetes	Duplodnaviria	Heunggongvirae	Uroviricota	Caudoviricetes	Unknown	Unknown;Unknown;Unknown;Unknown;Unknown;Unknown	Unknown	Unknown	Unknown	Unknown	Unknown	Unknown	Unused	0	6.684399515	0	0	0	0	0	0	3.643188879	0	0	10.31017233	7.896957362	17.02674546	0	9.32260285	0	0	0	0	0	4.984521963	0	3.776112878	12.34437066	0	0	7.150517165	0	0	4.604093568	0
Ga0452169_00075238	DNA_phage	Unknown	5761	root;Duplodnaviria;Heunggongvirae;Uroviricota;Caudoviricetes	Duplodnaviria	Heunggongvirae	Uroviricota	Caudoviricetes	Unknown	Bacteria;Actinobacteriota;Actinomycetia;Actinomycetia_Mycobacteriales;Actinomycetia_Mycobacteriaceae;Actinomycetia_Mycobacterium	Bacteria	Actinobacteriota	Actinomycetia	Actinomycetia_Mycobacteriales	Actinomycetia_Mycobacteriaceae	Actinomycetia_Mycobacterium	Unused	4.88595768	6.570780878	8.396675574	56.75926304	35.94192362	29.36796277	0	6.872588808	5.172936128	0	0	0	0	0	0	0	2.816581284	5.940668108	9.949044278	11.52913821	3.913359535	3.538742376	12.24824224	11.79568258	0	10.01751384	7.44556658	3.65506734	10.46008247	4.637069693	3.432091621	20.73942082
Ga0307307_10001629	DNA_phage	Unknown	5566	root;Duplodnaviria;Heunggongvirae;Uroviricota;Caudoviricetes	Duplodnaviria	Heunggongvirae	Uroviricota	Caudoviricetes	Unknown	Unknown;Unknown;Unknown;Unknown;Unknown;Unknown	Unknown	Unknown	Unknown	Unknown	Unknown	Unknown	Unused	0	2.720393003	0	0	0	0	0	0	0	0	0	0	17.04199749	0	3.749556199	0	0	0	0	0	0	0	0	0	0	0	0	0	0	0	0	0
Ga0452169_00067515	DNA_phage	Unknown	6013	root;Duplodnaviria;Heunggongvirae;Uroviricota;Caudoviricetes	Duplodnaviria	Heunggongvirae	Uroviricota	Caudoviricetes	Unknown	Bacteria;Proteobacteria;Alphaproteobacteria;Alphaproteobacteria_Rhizobiales;Alphaproteobacteria_Xanthobacteraceae;Alphaproteobacteria_Bradyrhizobium	Bacteria	Proteobacteria	Alphaproteobacteria	Alphaproteobacteria_Rhizobiales	Alphaproteobacteria_Xanthobacteraceae	Alphaproteobacteria_Bradyrhizobium	Unused	55.00399564	59.80634493	75.08459136	48.55404279	68.87125293	43.76893896	39.17540209	35.55664631	57.9868676	17.19791928	32.29583703	20.51275057	43.76321836	44.98487402	13.88327278	49.46111361	25.29881836	37.56521657	40.13510663	21.53962451	44.15905563	53.5688971	44.80608966	57.02037204	43.66207804	13.59672451	32.81423278	52.52829606	27.45076763	42.20597136	38.51956347	33.62657413
Ga0452169_00086246	DNA_phage	LQ	5462	root;Duplodnaviria;Heunggongvirae;Uroviricota;Caudoviricetes	Duplodnaviria	Heunggongvirae	Uroviricota	Caudoviricetes	Unknown	Unknown;Unknown;Unknown;Unknown;Unknown;Unknown	Unknown	Unknown	Unknown	Unknown	Unknown	Unknown	Unused	0	0	0	0	0	0	0	0	13.09466937	0	0	0	4.481674351	21.13782065	0	4.188514719	0	1.879761386	0	0	2.751722724	4.478951628	0	3.393109118	5.546152619	0	0	9.637881247	0	0	5.688525347	0
Ga0307312_10010908	DNA_phage	Unknown	5006	root;Duplodnaviria;Heunggongvirae;Uroviricota;Caudoviricetes	Duplodnaviria	Heunggongvirae	Uroviricota	Caudoviricetes	Unknown	Bacteria;Verrucomicrobiota;Verrucomicrobiae;Verrucomicrobiae_Chthoniobacterales;Verrucomicrobiae_UBA10450;Verrucomicrobiae_Udaeobacter	Bacteria	Verrucomicrobiota	Verrucomicrobiae	Verrucomicrobiae_Chthoniobacterales	Verrucomicrobiae_UBA10450	Verrucomicrobiae_Udaeobacter	Unused	5.622853015	7.561779592	8.857799437	16.32990983	11.28072251	6.571679733	17.84877885	11.86365885	27.97963237	0	58.18863406	9.476564212	26.28328326	59.30557544	1.667601263	70.835766	0	7.178465526	13.8599808	7.960770903	27.02141144	36.65206821	10.25128007	33.93673959	47.4022847	3.362434086	10.28219954	46.26953105	2.093506405	15.1198793	51.91055717	20.19542451
Ga0452169_00009457	DNA_phage	LQ	12850	root;Duplodnaviria;Heunggongvirae;Uroviricota;Caudoviricetes	Duplodnaviria	Heunggongvirae	Uroviricota	Caudoviricetes	Unknown	Bacteria;Proteobacteria;Alphaproteobacteria;Alphaproteobacteria_Acetobacterales;Alphaproteobacteria_Acetobacteraceae;Alphaproteobacteria_69-11	Bacteria	Proteobacteria	Alphaproteobacteria	Alphaproteobacteria_Acetobacterales	Alphaproteobacteria_Acetobacteraceae	Alphaproteobacteria_69-11	Unclustered	0	0	0	0	0	0	0	0	0	0	0	7.383607852	265.5056363	0	79.90704018	0	2.367654394	0	0	0	0	0	0	0	0	0	0	0	0	0	0	0
Ga0307310_10001511	DNA_phage	Unknown	8610	root;Duplodnaviria;Heunggongvirae;Uroviricota;Caudoviricetes	Duplodnaviria	Heunggongvirae	Uroviricota	Caudoviricetes	Unknown	Bacteria;Proteobacteria;Alphaproteobacteria;Alphaproteobacteria_Rhizobiales;Alphaproteobacteria_Xanthobacteraceae;Alphaproteobacteria_Pseudolabrys	Bacteria	Proteobacteria	Alphaproteobacteria	Alphaproteobacteria_Rhizobiales	Alphaproteobacteria_Xanthobacteraceae	Alphaproteobacteria_Pseudolabrys	Unused	502.6428963	527.1459709	511.2619705	415.0446947	495.5540313	485.798367	425.4808901	496.1768858	402.8884527	657.1502728	615.7398256	412.1356675	445.2971595	486.952118	173.5533257	601.8341074	220.2615225	319.1872677	371.738781	335.9539321	441.6454249	406.313221	467.881043	482.522317	449.7637758	248.2819767	285.627269	384.9823493	258.3507262	510.9095742	459.9425306	460.6051562
Ga0452169_00047973	DNA_phage	Unknown	6884	root;Duplodnaviria;Heunggongvirae;Uroviricota;Caudoviricetes	Duplodnaviria	Heunggongvirae	Uroviricota	Caudoviricetes	Unknown	Unknown;Unknown;Unknown;Unknown;Unknown;Unknown	Unknown	Unknown	Unknown	Unknown	Unknown	Unknown	Unused	28.62231484	37.39236298	28.10763973	23.75000831	26.43275244	24.57711121	30.67885558	18.97978611	28.13892398	0	13.16447876	6.891295823	20.0020108	38.81396566	0	24.09399892	12.08017352	15.41182246	34.61878867	26.05059357	38.93570401	46.19878549	27.02315755	45.31883988	38.87113928	9.081949259	15.78509146	28.54888643	12.55966993	17.46277067	24.61892566	32.70968557
Ga0452169_00081049	DNA_phage	Unknown	5595	root;Duplodnaviria;Heunggongvirae;Uroviricota;Caudoviricetes	Duplodnaviria	Heunggongvirae	Uroviricota	Caudoviricetes	Unknown	Bacteria;Actinobacteriota;Thermoleophilia;Thermoleophilia_Gaiellales;Thermoleophilia_Gaiellaceae;Thermoleophilia_GMQP-bins7	Bacteria	Actinobacteriota	Thermoleophilia	Thermoleophilia_Gaiellales	Thermoleophilia_Gaiellaceae	Thermoleophilia_GMQP-bins7	Unused	210.0409458	274.0121322	247.8462512	341.2669712	347.6536995	314.152635	100.1741506	79.96438259	143.2805304	258.7587562	230.234011	78.00626633	70.00223143	141.4995344	15.29349816	134.9353037	66.70339051	112.2455528	150.96754	106.840802	184.4600156	190.2029437	186.8815685	177.2161157	142.5769296	63.17770254	159.462611	178.1395114	95.06071903	168.7042479	175.6862857	193.8353859
Ga0452169_00091631	DNA_phage	Unknown	5333	root;Duplodnaviria;Heunggongvirae;Uroviricota;Caudoviricetes	Duplodnaviria	Heunggongvirae	Uroviricota	Caudoviricetes	Unknown	Unknown;Unknown;Unknown;Unknown;Unknown;Unknown	Unknown	Unknown	Unknown	Unknown	Unknown	Unknown	Unused	6.597600365	13.4864261	12.09406787	5.474507018	0	17.62493839	0	4.454489119	19.5583157	0	31.55863848	28.46558737	13.77024487	38.34987616	0	79.36186889	1.52131303	0	10.74750499	8.718086567	8.924566563	36.69834434	14.43406376	30.69746816	35.02856951	3.15626196	3.217244258	15.46458558	0	19.20200155	7.944716119	8.616870524
Ga0452169_00029264	DNA_phage	Unknown	8324	root;Duplodnaviria;Heunggongvirae;Uroviricota;Caudoviricetes	Duplodnaviria	Heunggongvirae	Uroviricota	Caudoviricetes	Unknown	Bacteria;Actinobacteriota;Actinomycetia;Actinomycetia_Mycobacteriales;Actinomycetia_Mycobacteriaceae;Actinomycetia_Mycobacterium	Bacteria	Actinobacteriota	Actinomycetia	Actinomycetia_Mycobacteriales	Actinomycetia_Mycobacteriaceae	Actinomycetia_Mycobacterium	Unused	40.57857116	19.09994333	17.43389524	141.6987092	159.8045136	161.4742057	16.58912649	11.41556486	14.67867235	21.29699086	37.32722116	0	0	7.92577582	0	0	15.35107011	25.08019615	53.9982686	15.55955817	24.07481903	63.67780701	33.1371643	31.54170211	46.70365993	5.488682564	11.33668908	16.02114432	4.721329768	17.65111386	14.59133714	64.03937264
Ga0452169_00043443	DNA_phage	Unknown	7151	root;Duplodnaviria;Heunggongvirae;Uroviricota;Caudoviricetes	Duplodnaviria	Heunggongvirae	Uroviricota	Caudoviricetes	Unknown	Unknown;Unknown;Unknown;Unknown;Unknown;Unknown	Unknown	Unknown	Unknown	Unknown	Unknown	Unknown	Unused	39.36233002	68.81631832	94.13989201	8.165444253	25.44582125	22.34505019	17.0384918	36.54225915	63.34492134	0	0	10.61438802	11.12521916	21.68078187	3.794020241	19.1953579	27.51282169	62.69568949	59.48096046	13.00337174	37.13164614	29.64922755	8.073366876	28.50856972	30.35945278	16.47691445	23.59334951	60.36432393	19.41843562	25.52744368	40.2895208	32.13101
Ga0452169_00070864	DNA_phage	Unknown	5898	root;Duplodnaviria;Heunggongvirae;Uroviricota;Caudoviricetes	Duplodnaviria	Heunggongvirae	Uroviricota	Caudoviricetes	Unknown	Unknown;Unknown;Unknown;Unknown;Unknown;Unknown	Unknown	Unknown	Unknown	Unknown	Unknown	Unknown	Unused	21.47609527	2.567261352	0	0	0	0	0	4.027770511	0	0	25.24291831	9.652020437	6.744357599	7.270804111	2.476944873	14.54582108	0	0	0	6.75680216	5.096612248	0	8.70089997	0	0	0	0	0	0	0	0	0
Ga0452169_00016578	DNA_phage	Unknown	10391	root;Duplodnaviria;Heunggongvirae;Uroviricota;Caudoviricetes	Duplodnaviria	Heunggongvirae	Uroviricota	Caudoviricetes	Unknown	Unknown;Unknown;Unknown;Unknown;Unknown;Unknown	Unknown	Unknown	Unknown	Unknown	Unknown	Unknown	Soil	16.25329739	10.56465971	11.63825618	74.17596117	62.80023179	50.65588104	0	4.572378111	3.441588109	0	24.91834191	0	0	0	0	0	5.075118423	4.940456497	12.1931968	4.474406281	9.401829649	6.278262289	10.49471221	5.945260964	8.260072102	0	0	0	0	0	0	30.95721235
Ga0452169_00045038	DNA_phage	Unknown	7051	root;Duplodnaviria;Heunggongvirae;Uroviricota;Caudoviricetes	Duplodnaviria	Heunggongvirae	Uroviricota	Caudoviricetes	Unknown	Unknown;Unknown;Unknown;Unknown;Unknown;Unknown	Unknown	Unknown	Unknown	Unknown	Unknown	Unknown	Unused	0	0	0	79.49999742	152.1705632	257.946385	0	0	0	0	0	0	0	0	0	0	0	0	0	0	0	0	0	0	0	0	0	0	0	0	0	0
Ga0452169_00067521	DNA_phage	Unknown	6013	root;Duplodnaviria;Heunggongvirae;Uroviricota;Caudoviricetes	Duplodnaviria	Heunggongvirae	Uroviricota	Caudoviricetes	Unknown	Unknown;Unknown;Unknown;Unknown;Unknown;Unknown	Unknown	Unknown	Unknown	Unknown	Unknown	Unknown	Unused	0	0	0	0	0	0	0	5.267651305	0	0	25.83666963	11.04532723	0	5.485960246	0	11.41410314	0	0	0	0	0	5.424698441	0	0	6.717242775	0	0	6.420125074	0	4.442733827	0	0
Ga0452169_00019651	DNA_phage	LQ	9721	root;Duplodnaviria;Heunggongvirae;Uroviricota;Caudoviricetes	Duplodnaviria	Heunggongvirae	Uroviricota	Caudoviricetes	Unknown	Bacteria;Proteobacteria;Alphaproteobacteria;Alphaproteobacteria_Rhizobiales;Alphaproteobacteria_Xanthobacteraceae;Alphaproteobacteria_Bradyrhizobium	Bacteria	Proteobacteria	Alphaproteobacteria	Alphaproteobacteria_Rhizobiales	Alphaproteobacteria_Xanthobacteraceae	Alphaproteobacteria_Bradyrhizobium	Unused	29.67976777	39.71952886	51.00563644	20.42276641	38.08257629	35.77585091	15.04070629	34.2126393	45.67834039	0	10.65431502	10.73627168	24.86669991	32.91581791	4.293803066	23.53427363	15.85743086	34.32628767	38.79044018	17.76466923	31.43793439	40.26587189	18.47676968	39.08340923	24.4106406	8.162995961	24.41583138	45.48849932	11.85896756	32.06102073	46.78144595	29.78178728
Ga0452169_00006789	DNA_phage	Unknown	14583	root;Duplodnaviria;Heunggongvirae;Uroviricota;Caudoviricetes	Duplodnaviria	Heunggongvirae	Uroviricota	Caudoviricetes	Unknown	Unknown;Unknown;Unknown;Unknown;Unknown;Unknown	Unknown	Unknown	Unknown	Unknown	Unknown	Unknown	Unclustered	0	0	0	0	0	0	0	19.81956964	0	0	0	11.71109166	11.33049515	0	55.24125011	0	85.5378672	69.34957033	55.02504404	8.881420983	23.87663059	0	0	0	0	34.1326537	16.6677285	7.099326464	68.99053241	7.327479532	14.91428911	0
Ga0452169_00012990	DNA_phage	Unknown	11365	root;Duplodnaviria;Heunggongvirae;Uroviricota;Caudoviricetes	Duplodnaviria	Heunggongvirae	Uroviricota	Caudoviricetes	Unknown	Bacteria;Proteobacteria;Alphaproteobacteria;Alphaproteobacteria_Rhizobiales;Alphaproteobacteria_Xanthobacteraceae;Alphaproteobacteria_PALSA-894	Bacteria	Proteobacteria	Alphaproteobacteria	Alphaproteobacteria_Rhizobiales	Alphaproteobacteria_Xanthobacteraceae	Alphaproteobacteria_PALSA-894	Unclustered	47.05781273	57.95550148	84.77200665	49.83665561	55.76185156	58.72027756	43.59804985	41.80517461	79.19039225	0	44.42645464	17.5316021	40.38534751	58.05029294	8.447174403	56.3638088	26.77022346	47.73017116	73.79059187	31.55869531	80.6708738	82.87420159	31.60803838	60.88030927	67.08103719	22.00444829	33.21305761	75.50077872	29.96946982	72.47571965	77.04615357	40.03012125
Ga0452169_00039070	DNA_phage	LQ	7446	root;Duplodnaviria;Heunggongvirae;Uroviricota;Caudoviricetes	Duplodnaviria	Heunggongvirae	Uroviricota	Caudoviricetes	Unknown	Unknown;Unknown;Unknown;Unknown;Unknown;Unknown	Unknown	Unknown	Unknown	Unknown	Unknown	Unknown	Unused	0	0	0	0	0	0	13.09076067	2.658674733	0	0	0	0	132.3228496	0	68.66985363	0	7.627200742	0	0	0	2.691361719	0	0	0	0	7.104708007	3.840443107	1.413970115	10.90796686	0	0	0
Ga0452169_00079452	DNA_phage	Unknown	5640	root;Duplodnaviria;Heunggongvirae;Uroviricota;Caudoviricetes	Duplodnaviria	Heunggongvirae	Uroviricota	Caudoviricetes	Unknown	Bacteria;Proteobacteria;Alphaproteobacteria;Alphaproteobacteria_Rhizobiales;Alphaproteobacteria_Xanthobacteraceae;Alphaproteobacteria_Bradyrhizobium	Bacteria	Proteobacteria	Alphaproteobacteria	Alphaproteobacteria_Rhizobiales	Alphaproteobacteria_Xanthobacteraceae	Alphaproteobacteria_Bradyrhizobium	Unused	18.71542699	4.027049855	14.29469503	18.63545485	10.01264129	19.16540175	0	7.722035911	16.90853051	0	24.10219994	0	4.340231437	5.263895579	0	10.14081001	3.236633932	3.944277098	8.023018489	2.355296639	3.997316362	10.84398661	0	4.381362176	5.371114469	1.705404765	3.549141412	1.866741396	0	0	3.505723374	4.88869899
Ga0452169_00074918	DNA_phage	Unknown	5772	root;Duplodnaviria;Heunggongvirae;Uroviricota;Caudoviricetes	Duplodnaviria	Heunggongvirae	Uroviricota	Caudoviricetes	Unknown	Unknown;Unknown;Unknown;Unknown;Unknown;Unknown	Unknown	Unknown	Unknown	Unknown	Unknown	Unknown	Unused	0	0	0	0	0	0	0	0	0	478.6128495	287.0979801	0	0	0	0	0	0	0	0	0	0	0	0	0	0	0	0	0	0	0	0	0
Ga0452169_00000202	DNA_phage	MQ	54547	root;Duplodnaviria;Heunggongvirae;Uroviricota;Caudoviricetes	Duplodnaviria	Heunggongvirae	Uroviricota	Caudoviricetes	Unknown	Unknown;Unknown;Unknown;Unknown;Unknown;Unknown	Unknown	Unknown	Unknown	Unknown	Unknown	Unknown	Soil	0	7.494932834	23.87017786	0	0	0	41.99377403	12.77497425	0	0	0	0	0	0	0	0	22.97988137	62.93079645	8.848603815	4.383553904	2.112477429	0	25.63684517	56.06122666	0	56.95583569	113.4988336	14.5405079	34.96758644	20.3244464	3.158767588	5.560248691
Ga0307296_10004514	DNA_phage	LQ	7270	root;Duplodnaviria;Heunggongvirae;Uroviricota;Caudoviricetes	Duplodnaviria	Heunggongvirae	Uroviricota	Caudoviricetes	Unknown	Bacteria;Actinobacteriota;Actinomycetia;Actinomycetia_Propionibacteriales;Actinomycetia_Propionibacteriaceae;Actinomycetia_Friedmanniella	Bacteria	Actinobacteriota	Actinomycetia	Actinomycetia_Propionibacteriales	Actinomycetia_Propionibacteriaceae	Actinomycetia_Friedmanniella	Unused	119.0579185	80.70717522	99.25276695	163.0452771	197.6452237	275.3876016	100.5575694	94.76175017	175.4463548	184.9166647	195.8866161	122.677578	103.5386985	338.4918969	9.473328521	441.3470223	22.31956641	45.19287677	170.1277208	92.73130084	114.3954599	332.0198993	90.88281511	198.4178509	310.4312074	34.72973528	62.93466713	220.6092899	16.57786386	146.3705613	151.9151388	183.3094009
Ga0452169_00036578	DNA_phage	Unknown	7639	root;Duplodnaviria;Heunggongvirae;Uroviricota;Caudoviricetes	Duplodnaviria	Heunggongvirae	Uroviricota	Caudoviricetes	Unknown	Bacteria;Actinobacteriota;Actinomycetia;Actinomycetia_Propionibacteriales;Actinomycetia_Nocardioidaceae;Actinomycetia_Nocardioides	Bacteria	Actinobacteriota	Actinomycetia	Actinomycetia_Propionibacteriales	Actinomycetia_Nocardioidaceae	Actinomycetia_Nocardioides	Unused	0	0	0	0	0	0	0	0	0	0	0	0	0	0	6.010481158	0	49.12079598	32.70540378	34.35645776	6.086340576	8.52593375	0	0	0	0	7.239989075	6.363803762	0	28.12434976	0	0	0
Ga0452169_00103717	DNA_phage	LQ	5078	root;Duplodnaviria;Heunggongvirae;Uroviricota;Caudoviricetes	Duplodnaviria	Heunggongvirae	Uroviricota	Caudoviricetes	Unknown	Unknown;Unknown;Unknown;Unknown;Unknown;Unknown	Unknown	Unknown	Unknown	Unknown	Unknown	Unknown	Unused	67.90331369	63.36378169	93.67275932	0	0	0	52.78711319	83.42751676	105.6366937	0	121.1009089	0	103.6424703	289.0754261	16.4395666	221.8836391	20.77020698	38.07929651	98.61455731	36.62351765	69.06220733	155.7707285	37.89723417	127.1311165	177.972375	24.15038532	55.18712207	160.3383079	0	71.02031111	183.5608041	74.20656128
Ga0452169_00031198	DNA_phage	Unknown	8120	root;Duplodnaviria;Heunggongvirae;Uroviricota;Caudoviricetes	Duplodnaviria	Heunggongvirae	Uroviricota	Caudoviricetes	Unknown	Unknown;Unknown;Unknown;Unknown;Unknown;Unknown	Unknown	Unknown	Unknown	Unknown	Unknown	Unknown	Unused	13.86601093	26.57257774	17.37544827	61.1236799	49.45488507	64.82330787	0	0	7.340217988	43.66407683	13.55218702	0	0	0	0	0	9.991579297	11.59070439	13.74584153	12.67857341	21.59469759	36.65587986	20.53980309	25.86730329	25.49294971	10.95701559	15.84750335	19.66515505	10.97054077	23.02944699	20.17579574	26.59885731
Ga0452169_00000146	DNA_phage	Complete	60386	root;Duplodnaviria;Heunggongvirae;Uroviricota;Caudoviricetes	Duplodnaviria	Heunggongvirae	Uroviricota	Caudoviricetes	Unknown	Unknown;Unknown;Unknown;Unknown;Unknown;Unknown	Unknown	Unknown	Unknown	Unknown	Unknown	Unknown	Soil	6.992018563	18.99420958	14.61947762	0	0	0	8.74346876	35.79930668	4.145510454	0	0	99.6150015	90.04366642	3.71463811	190.7769425	11.64985712	172.5454377	125.7633811	64.99301316	16.44370401	13.06710578	0	5.736360732	0	0	91.62773283	108.3014496	26.87927076	141.8785162	53.97157185	14.82797031	7.153403815
Ga0452169_00045151	DNA_phage	LQ	7044	root;Duplodnaviria;Heunggongvirae;Uroviricota;Caudoviricetes	Duplodnaviria	Heunggongvirae	Uroviricota	Caudoviricetes	Unknown	Bacteria;Actinobacteriota;Actinomycetia;Actinomycetia_Mycobacteriales;Actinomycetia_Mycobacteriaceae;Actinomycetia_Mycobacterium	Bacteria	Actinobacteriota	Actinomycetia	Actinomycetia_Mycobacteriales	Actinomycetia_Mycobacteriaceae	Actinomycetia_Mycobacterium	Unused	15.98410119	3.224384041	10.87322203	0	6.235394635	0	8.072078216	10.67953859	5.076879903	16.77798144	43.19117357	0	0	3.746403062	0	13.80324907	0	0	7.70865831	8.957750847	7.823632629	8.103740136	10.92800426	11.40124484	5.734068825	2.730971856	0	0	0	14.53780157	0	9.133344507
Ga0452169_00101894	DNA_phage	LQ	5115	root;Duplodnaviria;Heunggongvirae;Uroviricota;Caudoviricetes	Duplodnaviria	Heunggongvirae	Uroviricota	Caudoviricetes	Unknown	Unknown;Unknown;Unknown;Unknown;Unknown;Unknown	Unknown	Unknown	Unknown	Unknown	Unknown	Unknown	Unused	0	0	4.72856774	0	0	0	0	10.06273301	0	0	0	22.2590876	2.392854868	0	31.41724916	0	32.91263335	23.08376382	9.436261824	16.88077709	24.97638923	0	0	0	0	23.0354673	25.15771793	8.233369676	0	8.704515642	0	0
Ga0452169_00107199	DNA_phage	Unknown	5011	root;Duplodnaviria;Heunggongvirae;Uroviricota;Caudoviricetes	Duplodnaviria	Heunggongvirae	Uroviricota	Caudoviricetes	Unknown	Unknown;Unknown;Unknown;Unknown;Unknown;Unknown	Unknown	Unknown	Unknown	Unknown	Unknown	Unknown	Unused	23.87328065	31.72778453	44.24480541	10.48732442	6.260814751	13.13024496	40.52493012	33.97522086	66.60834012	29.48116675	83.96638346	58.69607239	65.94795881	81.6283734	9.162655271	115.2786074	4.047676307	6.488321597	9.632105215	35.78772423	70.48550663	43.93859592	35.84367952	51.16252399	42.31722196	8.637631799	14.83724653	25.56292049	2.091417494	50.6454811	40.58511696	16.50704189
Ga0452169_00015185	DNA_phage	Unknown	10736	root;Duplodnaviria;Heunggongvirae;Uroviricota;Caudoviricetes	Duplodnaviria	Heunggongvirae	Uroviricota	Caudoviricetes	Unknown	Bacteria;Actinobacteriota;UBA4738;UBA4738_Unknown;UBA4738_Unknown;UBA4738_Unknown	Bacteria	Actinobacteriota	UBA4738	UBA4738_Unknown	UBA4738_Unknown	UBA4738_Unknown	Unique ERW Soil	23.59649961	24.68143447	30.03803278	104.9690828	72.47103013	81.85935138	15.13192435	8.850890639	14.43430348	0	16.27937605	0	0	0	0	0	20.97059019	34.90637754	53.94911986	16.39449682	25.89915482	36.8388487	19.11993593	23.5922641	21.16227105	6.495342852	14.11684787	12.25831487	3.660613728	10.36782729	12.36556781	63.77712188
Ga0452169_00010071	DNA_phage	Unknown	12546	root;Duplodnaviria;Heunggongvirae;Uroviricota;Caudoviricetes	Duplodnaviria	Heunggongvirae	Uroviricota	Caudoviricetes	Unknown	Bacteria;Proteobacteria;Alphaproteobacteria;Alphaproteobacteria_Rhizobiales;Alphaproteobacteria_Xanthobacteraceae;Alphaproteobacteria_Bradyrhizobium	Bacteria	Proteobacteria	Alphaproteobacteria	Alphaproteobacteria_Rhizobiales	Alphaproteobacteria_Xanthobacteraceae	Alphaproteobacteria_Bradyrhizobium	Unique ERW Soil	52.724219	59.43958968	85.14606724	50.26492843	62.51582719	52.81813045	49.85309329	46.70621433	93.82677816	0	22.70198787	25.71256393	54.87559474	64.94347604	7.652011565	54.70508702	30.87864691	57.14943081	79.34769123	29.11736878	88.85049334	89.3725662	51.12975054	84.20135774	92.96060862	27.02467092	43.99024629	93.7090492	23.59816906	67.42773415	89.83101787	48.34925639
Ga0452169_00031370	DNA_phage	Unknown	8104	root;Duplodnaviria;Heunggongvirae;Uroviricota;Caudoviricetes	Duplodnaviria	Heunggongvirae	Uroviricota	Caudoviricetes	Unknown	Unknown;Unknown;Unknown;Unknown;Unknown;Unknown	Unknown	Unknown	Unknown	Unknown	Unknown	Unknown	Unused	57.31022165	24.75661695	22.3839684	71.33166453	33.29310308	55.67253489	36.0835898	13.19114723	3.309619512	41.92735577	7.987613856	0	2.265446567	3.256375021	2.832802663	0	11.26271926	7.60162144	8.189339702	22.94844801	15.45523766	5.534393956	43.53536743	9.909966521	9.345102913	26.70482043	14.8202055	4.980126972	27.48050069	16.482082	6.622361387	27.21842281
Ga0452169_00040973	DNA_phage	LQ	7313	root;Duplodnaviria;Heunggongvirae;Uroviricota;Caudoviricetes	Duplodnaviria	Heunggongvirae	Uroviricota	Caudoviricetes	Unknown	Unknown;Unknown;Unknown;Unknown;Unknown;Unknown	Unknown	Unknown	Unknown	Unknown	Unknown	Unknown	Unused	0	0	0	0	0	0	6.664419795	18.94919246	0	0	0	12.97406822	7.113041675	0	51.65425125	0	71.00265184	69.26268245	67.23844622	11.35296138	13.01646752	0	0	0	0	42.74588999	8.602634572	11.27753793	45.85846821	7.305936963	9.269885642	0
Ga0452169_00001259	DNA_phage	LQ	27688	root;Duplodnaviria;Heunggongvirae;Uroviricota;Caudoviricetes	Duplodnaviria	Heunggongvirae	Uroviricota	Caudoviricetes	Unknown	Unknown;Unknown;Unknown;Unknown;Unknown;Unknown	Unknown	Unknown	Unknown	Unknown	Unknown	Unknown	Soil and Other Evironments	0	0	0	0	0	0	0	0	0	0	0	0	0	0	0	0	0	0	0	0	0	0	0	0	0	10.59533833	54.53140707	26.36414893	13.91012063	64.00025935	37.03170831	0
Ga0452169_00018455	DNA_phage	Unknown	9962	root;Duplodnaviria;Heunggongvirae;Uroviricota;Caudoviricetes	Duplodnaviria	Heunggongvirae	Uroviricota	Caudoviricetes	Unknown	Unknown;Unknown;Unknown;Unknown;Unknown;Unknown	Unknown	Unknown	Unknown	Unknown	Unknown	Unknown	Unused	0	0	12.13944187	0	0	0	0	0	0	0	0	0	0	0	0	0	0	3.435473697	0	0	47.77626328	20.46445977	7.72704899	44.02912743	13.68388729	0	0	15.67673009	0	0	27.21970436	0
Ga0452169_00034715	DNA_phage	Unknown	7795	root;Duplodnaviria;Heunggongvirae;Uroviricota;Caudoviricetes	Duplodnaviria	Heunggongvirae	Uroviricota	Caudoviricetes	Unknown	Unknown;Unknown;Unknown;Unknown;Unknown;Unknown	Unknown	Unknown	Unknown	Unknown	Unknown	Unknown	Unused	17.15240673	0	9.308514685	5.99267139	0	0	0	8.126847286	17.96870297	0	16.60849845	0	5.888126677	22.85185714	0	19.81068055	0	0	0	4.686420895	6.105800318	16.73827414	5.76050924	11.88785247	23.96502389	0	2.567948372	9.454644043	0	7.996540925	0	4.716230456
Ga0452169_00045773	DNA_phage	Unknown	7007	root;Duplodnaviria;Heunggongvirae;Uroviricota;Caudoviricetes	Duplodnaviria	Heunggongvirae	Uroviricota	Caudoviricetes	Unknown	Unknown;Unknown;Unknown;Unknown;Unknown;Unknown	Unknown	Unknown	Unknown	Unknown	Unknown	Unknown	Unused	12.05137813	30.79339678	32.21661537	12.49987695	17.01401204	4.694994826	24.34410687	24.86215644	27.64497684	12.64993235	0	31.14350365	32.31481006	19.7724749	6.254754187	20.40608266	19.39424433	33.45735614	27.55329198	22.2756541	37.17973907	22.6939089	23.80236921	29.97609572	27.38064918	20.93361836	22.8538976	26.5451852	17.57401077	16.5208154	41.52061861	11.80487897
Ga0452169_00063889	DNA_phage	Unknown	6146	root;Duplodnaviria;Heunggongvirae;Uroviricota;Caudoviricetes	Duplodnaviria	Heunggongvirae	Uroviricota	Caudoviricetes	Unknown	Bacteria;Proteobacteria;Alphaproteobacteria;Alphaproteobacteria_Rhizobiales;Alphaproteobacteria_Xanthobacteraceae;Alphaproteobacteria_Bradyrhizobium	Bacteria	Proteobacteria	Alphaproteobacteria	Alphaproteobacteria_Rhizobiales	Alphaproteobacteria_Xanthobacteraceae	Alphaproteobacteria_Bradyrhizobium	Unused	24.04442101	11.70242603	20.33261047	0	0	0	22.46792855	18.03780598	12.12222788	19.22943399	15.79847609	13.89382115	21.40808916	20.39552555	5.433134996	33.50130272	3.30017995	7.795942818	3.926657926	15.67004224	10.18949284	0	8.349806057	25.12902973	11.5007918	11.73749131	8.37499038	6.852210526	2.131486549	11.59091377	10.11087714	11.21553136
Ga0452169_00087839	DNA_phage	Unknown	5423	root;Duplodnaviria;Heunggongvirae;Uroviricota;Caudoviricetes	Duplodnaviria	Heunggongvirae	Uroviricota	Caudoviricetes	Unknown	Unknown;Unknown;Unknown;Unknown;Unknown;Unknown	Unknown	Unknown	Unknown	Unknown	Unknown	Unknown	Unused	7.785728064	7.678350636	0	12.9207653	12.72736013	19.06567878	0	0	3.297210219	0	0	0	0	0	0	0	2.244098024	2.524373149	10.0128691	4.286700688	3.233430655	6.014883224	7.097258163	6.835021945	5.586038282	3.990703757	0	2.912157885	4.348185394	6.568113222	2.604288589	9.321251624
Ga0452169_00000697	DNA_phage	Unknown	34766	root;Duplodnaviria;Heunggongvirae;Uroviricota;Caudoviricetes	Duplodnaviria	Heunggongvirae	Uroviricota	Caudoviricetes	Unknown	Bacteria;Gemmatimonadota;Gemmatimonadetes;Gemmatimonadetes_Gemmatimonadales;Gemmatimonadetes_Gemmatimonadaceae;Gemmatimonadetes_Gemmatimonas	Bacteria	Gemmatimonadota	Gemmatimonadetes	Gemmatimonadetes_Gemmatimonadales	Gemmatimonadetes_Gemmatimonadaceae	Gemmatimonadetes_Gemmatimonas	Soil	0	0	0	0	0	0	0	0	0	0	0	0	0	0	0	0	0	0	0	0	0	0	0	0	0	13.21068162	75.09662501	44.36557976	45.51843907	143.1783409	61.422258	0
Ga0452169_00003599	DNA_phage	Unknown	18503	root;Duplodnaviria;Heunggongvirae;Uroviricota;Caudoviricetes	Duplodnaviria	Heunggongvirae	Uroviricota	Caudoviricetes	Unknown	Unknown;Unknown;Unknown;Unknown;Unknown;Unknown	Unknown	Unknown	Unknown	Unknown	Unknown	Unknown	Unclustered	0	0	0	0	0	0	0	6.633424352	0	0	0	46.66282139	16.2063768	0	77.93974271	8.345903632	41.87466941	24.32297925	17.11877911	13.10223656	15.56900318	0	19.41443853	0	0	59.26104134	19.00935277	10.05253811	33.9839801	10.82830832	0	9.437622436
Ga0452169_00005939	DNA_phage	Unknown	15392	root;Duplodnaviria;Heunggongvirae;Uroviricota;Caudoviricetes	Duplodnaviria	Heunggongvirae	Uroviricota	Caudoviricetes	Unknown	Bacteria;Actinobacteriota;Actinomycetia;Actinomycetia_Mycobacteriales;Actinomycetia_Mycobacteriaceae;Actinomycetia_Mycobacterium	Bacteria	Actinobacteriota	Actinomycetia	Actinomycetia_Mycobacteriales	Actinomycetia_Mycobacteriaceae	Actinomycetia_Mycobacterium	Soil and Other Evironments	37.4892181	26.31501263	24.09443658	25.03776028	16.30610328	14.0453308	24.27557054	13.11877722	9.293540031	0	0	0	0	0	0	0	13.04578802	21.23447276	14.30716031	17.04499043	35.31586068	12.71519428	20.42113999	24.68359025	8.85647643	3.436957889	5.387748453	0	0	0	0	45.977655
Ga0452169_00012607	DNA_phage	LQ	11491	root;Duplodnaviria;Heunggongvirae;Uroviricota;Caudoviricetes	Duplodnaviria	Heunggongvirae	Uroviricota	Caudoviricetes	Unknown	Bacteria;Gemmatimonadota;Gemmatimonadetes;Gemmatimonadetes_Gemmatimonadales;Gemmatimonadetes_GWC2-71-9;Gemmatimonadetes_Unknown	Bacteria	Gemmatimonadota	Gemmatimonadetes	Gemmatimonadetes_Gemmatimonadales	Gemmatimonadetes_GWC2-71-9	Gemmatimonadetes_Unknown	Unclustered	90.02167615	171.6306149	51.56838289	0	0	0	0	0	0	0	0	0	0	0	0	0	0	0	0	0	0	0	0	0	0	0	0	0	0	0	0	0
Ga0452169_00015159	DNA_phage	Unknown	10743	root;Duplodnaviria;Heunggongvirae;Uroviricota;Caudoviricetes	Duplodnaviria	Heunggongvirae	Uroviricota	Caudoviricetes	Unknown	Bacteria;Actinobacteriota;Thermoleophilia;Thermoleophilia_Solirubrobacterales;Thermoleophilia_70-9;Thermoleophilia_Unknown	Bacteria	Actinobacteriota	Thermoleophilia	Thermoleophilia_Solirubrobacterales	Thermoleophilia_70-9	Thermoleophilia_Unknown	Soil	172.9282458	233.6161231	54.40845944	0	0	0	0	0	0	0	0	0	0	0	0	0	0	0	0	0	0	0	0	0	0	0	0	0	0	0	0	0
Ga0452169_00055776	DNA_phage	LQ	6485	root;Duplodnaviria;Heunggongvirae;Uroviricota;Caudoviricetes	Duplodnaviria	Heunggongvirae	Uroviricota	Caudoviricetes	Unknown	Unknown;Unknown;Unknown;Unknown;Unknown;Unknown	Unknown	Unknown	Unknown	Unknown	Unknown	Unknown	Unused	53.17085997	61.87436354	58.43080584	60.32695689	36.767057	58.70082891	15.03065596	58.6110482	81.33889669	0	23.95619036	21.94588147	46.71186633	57.98808021	10.94188147	51.15284151	29.71281523	49.34405041	60.93782555	24.58079823	76.86846555	71.67565799	44.51244914	58.58594003	59.169224	31.5177735	41.44978105	66.83423552	29.4929373	67.28315429	67.07635408	31.17911954
Ga0452169_00060005	DNA_phage	LQ	6300	root;Duplodnaviria;Heunggongvirae;Uroviricota;Caudoviricetes	Duplodnaviria	Heunggongvirae	Uroviricota	Caudoviricetes	Unknown	Bacteria;Actinobacteriota;Actinomycetia;Actinomycetia_Mycobacteriales;Actinomycetia_Micromonosporaceae;Actinomycetia_Micromonospora	Bacteria	Actinobacteriota	Actinomycetia	Actinomycetia_Mycobacteriales	Actinomycetia_Micromonosporaceae	Actinomycetia_Micromonospora	Unused	0	0	0	0	7.967731484	3.729912556	0	6.284600654	11.35287049	0	87.33631633	31.62645363	20.88478032	36.65230996	0	59.00985637	0	0	3.830672955	6.325653831	7.554716425	23.2990798	0	18.63122106	28.85055772	0	0	22.83943283	0	4.24034262	11.65712643	0
Ga0452169_00001181	DNA_phage	LQ	28440	root;Duplodnaviria;Heunggongvirae;Uroviricota;Caudoviricetes	Duplodnaviria	Heunggongvirae	Uroviricota	Caudoviricetes	Unknown	Unknown;Unknown;Unknown;Unknown;Unknown;Unknown	Unknown	Unknown	Unknown	Unknown	Unknown	Unknown	Unclustered	0	7.453723782	17.43409957	0	0	0	27.99001636	10.85883531	0	0	0	0	0	0	0	0	20.75360632	55.35557991	7.743171994	0	2.818548433	0	19.17203842	46.15912947	0	52.67506006	106.681757	8.637945419	30.67748761	21.60427727	0	0
Ga0452169_00047952	DNA_phage	Unknown	6885	root;Duplodnaviria;Heunggongvirae;Uroviricota;Caudoviricetes	Duplodnaviria	Heunggongvirae	Uroviricota	Caudoviricetes	Unknown	Unknown;Unknown;Unknown;Unknown;Unknown;Unknown	Unknown	Unknown	Unknown	Unknown	Unknown	Unknown	Unused	14.30907882	25.8409677	29.27453884	0	0	0	0	0	9.522560213	0	0	0	11.99946338	0	0	0	4.418933763	27.83666786	9.639275083	7.717573302	43.29603565	26.05706819	11.18037212	72.23043047	14.66622397	0	0	6.371593727	0	29.74706587	10.2563958	8.009371766
Ga0452169_00000427	DNA_phage	Complete	41282	root;Duplodnaviria;Heunggongvirae;Uroviricota;Caudoviricetes	Duplodnaviria	Heunggongvirae	Uroviricota	Caudoviricetes	Unknown	Unknown;Unknown;Unknown;Unknown;Unknown;Unknown	Unknown	Unknown	Unknown	Unknown	Unknown	Unknown	Soil and Other Evironments	0	0	0	0	0	0	0	0	0	0	0	60.67572132	94.20779226	0	269.5581583	12.1919646	5.306317148	2.072585447	0	0	0	0	0	0	0	0	0	0	0	0	0	0
Ga0452169_00085650	DNA_phage	Unknown	5477	root;Duplodnaviria;Heunggongvirae;Uroviricota;Caudoviricetes	Duplodnaviria	Heunggongvirae	Uroviricota	Caudoviricetes	Unknown	Unknown;Unknown;Unknown;Unknown;Unknown;Unknown	Unknown	Unknown	Unknown	Unknown	Unknown	Unknown	Unused	17.98758585	42.16013122	39.00830964	10.66114513	9.165000612	14.58731549	0	0	0	0	0	0	0	0	0	0	7.776903878	17.4963902	4.957074049	3.638088291	29.27132278	4.466685009	10.54092506	29.89037753	0	3.512318012	38.11399625	7.689188588	8.610629685	23.57466364	4.641501303	20.13676268
Ga0452169_00032575	DNA_phage	LQ	7986	root;Duplodnaviria;Heunggongvirae;Uroviricota;Caudoviricetes	Duplodnaviria	Heunggongvirae	Uroviricota	Caudoviricetes	Unknown	Bacteria;Proteobacteria;Alphaproteobacteria;Alphaproteobacteria_Rhizobiales;Alphaproteobacteria_Rhizobiaceae;Alphaproteobacteria_Rhizobium	Bacteria	Proteobacteria	Alphaproteobacteria	Alphaproteobacteria_Rhizobiales	Alphaproteobacteria_Rhizobiaceae	Alphaproteobacteria_Rhizobium	Unused	11.45517244	33.18055102	30.28628098	11.69869108	10.21408103	15.88925935	24.41117053	23.30165607	24.62916118	0	8.916201473	0	8.429375104	11.1526563	0	12.17506717	11.68311639	16.92781698	33.6191198	14.13885811	26.97579553	20.93299494	0	23.9806337	27.18512983	3.312149751	3.58075875	12.9638715	4.26500156	17.28313953	15.20890188	16.1120157
Ga0452169_00053003	DNA_phage	Unknown	6620	root;Duplodnaviria;Heunggongvirae;Uroviricota;Caudoviricetes	Duplodnaviria	Heunggongvirae	Uroviricota	Caudoviricetes	Unknown	Unknown;Unknown;Unknown;Unknown;Unknown;Unknown	Unknown	Unknown	Unknown	Unknown	Unknown	Unknown	Unused	0	2.859083734	6.089280964	0	0	0	0	0	0	0	0	7.166114871	3.697719834	0	50.44115964	0	38.60492678	16.54341461	13.67064178	15.04970511	7.189533758	0	10.65893105	0	0	77.00598073	31.53328662	18.55461992	47.09709496	20.17685688	9.386926116	0
Ga0452169_00068744	DNA_phage	LQ	5969	root;Duplodnaviria;Heunggongvirae;Uroviricota;Caudoviricetes	Duplodnaviria	Heunggongvirae	Uroviricota	Caudoviricetes	Unknown	Unknown;Unknown;Unknown;Unknown;Unknown;Unknown	Unknown	Unknown	Unknown	Unknown	Unknown	Unknown	Unused	0	0	0	0	0	0	0	0	0	0	0	0	3.588380322	0	0	8.623680957	0	0	0	0	0	0	0	0	0	0	0	0	0	0	0	0
Ga0452169_00003884	DNA_phage	LQ	18023	root;Duplodnaviria;Heunggongvirae;Uroviricota;Caudoviricetes	Duplodnaviria	Heunggongvirae	Uroviricota	Caudoviricetes	Unknown	Bacteria;Actinobacteriota;Thermoleophilia;Thermoleophilia_Solirubrobacterales;Thermoleophilia_70-9;Thermoleophilia_VAYN01	Bacteria	Actinobacteriota	Thermoleophilia	Thermoleophilia_Solirubrobacterales	Thermoleophilia_70-9	Thermoleophilia_VAYN01	Unclustered	265.5029891	185.8793083	56.58710046	0	0	0	0	0	0	0	0	0	0	0	0	0	0	0	0	0	0	0	0	0	0	0	0	0	0	0	0	0
Ga0452169_00037133	DNA_phage	Unknown	7598	root;Duplodnaviria;Heunggongvirae;Uroviricota;Caudoviricetes	Duplodnaviria	Heunggongvirae	Uroviricota	Caudoviricetes	Unknown	Bacteria;Proteobacteria;Alphaproteobacteria;Alphaproteobacteria_Rhizobiales;Alphaproteobacteria_Xanthobacteraceae;Alphaproteobacteria_Bradyrhizobium	Bacteria	Proteobacteria	Alphaproteobacteria	Alphaproteobacteria_Rhizobiales	Alphaproteobacteria_Xanthobacteraceae	Alphaproteobacteria_Bradyrhizobium	Unused	41.67741836	45.83565036	58.36028426	30.74024315	26.42627447	34.63840878	27.79589916	25.01267752	61.57938602	0	17.89107761	0	41.8828335	42.54716686	9.339049925	34.6266353	14.14838137	42.34106032	48.04096462	19.23171933	55.38792663	60.63955029	30.39360175	55.6954285	38.54082138	23.10309456	27.8507438	62.8176415	15.51737917	47.46527241	53.53304056	35.07921413
Ga0452169_00039456	DNA_phage	LQ	7417	root;Duplodnaviria;Heunggongvirae;Uroviricota;Caudoviricetes	Duplodnaviria	Heunggongvirae	Uroviricota	Caudoviricetes	Unknown	Unknown;Unknown;Unknown;Unknown;Unknown;Unknown	Unknown	Unknown	Unknown	Unknown	Unknown	Unknown	Unused	0	0	0	0	0	0	0	0	7.232346374	0	0	0	0	0	0	0	0	0	0	0	32.42261727	10.99457723	0	41.22922652	37.43920966	0	6.168734394	27.68022364	0	8.40407665	5.331611117	0
Ga0452169_00003669	DNA_phage	LQ	18378	root;Duplodnaviria;Heunggongvirae;Uroviricota;Caudoviricetes	Duplodnaviria	Heunggongvirae	Uroviricota	Caudoviricetes	Unknown	Bacteria;Proteobacteria;Gammaproteobacteria;Gammaproteobacteria_Xanthomonadales;Gammaproteobacteria_Rhodanobacteraceae;Gammaproteobacteria_Dyella	Bacteria	Proteobacteria	Gammaproteobacteria	Gammaproteobacteria_Xanthomonadales	Gammaproteobacteria_Rhodanobacteraceae	Gammaproteobacteria_Dyella	Soil and Other Evironments	0	0	0	0	0	0	0	0	0	0	0	20.650639	153.8422877	0	68.93083083	9.958719074	60.70082863	48.4181583	24.95002463	0	0	0	0	0	0	0	0	0	0	0	0	0
Ga0452169_00035717	DNA_phage	Unknown	7710	root;Duplodnaviria;Heunggongvirae;Uroviricota;Caudoviricetes	Duplodnaviria	Heunggongvirae	Uroviricota	Caudoviricetes	Unknown	Unknown;Unknown;Unknown;Unknown;Unknown;Unknown	Unknown	Unknown	Unknown	Unknown	Unknown	Unknown	Unused	32.85759011	18.16612114	13.59386562	9.088107682	6.510597711	19.50584621	40.03463628	17.45994112	12.36888613	0	0	15.99781701	0	4.278479762	0	18.54545022	2.630727104	4.216988265	5.477713272	12.06058513	6.822916124	32.25910206	22.4640648	12.01891181	11.78719284	4.990133788	5.56341233	4.324254388	3.398214353	18.47931414	3.663568617	10.13247858
Ga0452169_00054196	DNA_phage	LQ	6561	root;Duplodnaviria;Heunggongvirae;Uroviricota;Caudoviricetes	Duplodnaviria	Heunggongvirae	Uroviricota	Caudoviricetes	Unknown	Bacteria;Proteobacteria;Gammaproteobacteria;Gammaproteobacteria_Pseudomonadales;Gammaproteobacteria_Pseudomonadaceae;Gammaproteobacteria_Pseudomonas_E	Bacteria	Proteobacteria	Gammaproteobacteria	Gammaproteobacteria_Pseudomonadales	Gammaproteobacteria_Pseudomonadaceae	Gammaproteobacteria_Pseudomonas_E	Unused	28.95885	19.03964129	18.43211705	32.92898032	36.34116212	17.19136651	42.09354942	18.70724749	17.26030836	0	7.892897143	10.12277894	16.78937264	18.09990615	3.817106502	22.66496541	7.110300829	17.21381247	22.06972073	29.35774412	37.03452785	40.39430464	30.30893059	20.24401682	32.32001207	12.82757585	15.25465445	23.80301558	7.587325415	12.89358867	20.23422283	16.8097926
Ga0452169_00096492	DNA_phage	LQ	5226	root;Duplodnaviria;Heunggongvirae;Uroviricota;Caudoviricetes	Duplodnaviria	Heunggongvirae	Uroviricota	Caudoviricetes	Unknown	Unknown;Unknown;Unknown;Unknown;Unknown;Unknown	Unknown	Unknown	Unknown	Unknown	Unknown	Unknown	Unused	0	0	0	0	0	0	0	0	0	0	0	10.8931528	64.99135306	0	25.55839853	0	22.12257253	16.69951816	16.1627131	0	0	0	0	0	0	0	0	0	0	0	0	0
Ga0452169_00059901	DNA_phage	Unknown	6304	root;Duplodnaviria;Heunggongvirae;Uroviricota;Caudoviricetes	Duplodnaviria	Heunggongvirae	Uroviricota	Caudoviricetes	Unknown	Unknown;Unknown;Unknown;Unknown;Unknown;Unknown	Unknown	Unknown	Unknown	Unknown	Unknown	Unknown	Unused	0	7.205761796	17.90464974	16.67258333	29.86003431	22.36527516	6.44258962	20.72602278	38.76436187	35.15152124	133.4884351	10.53546203	29.1230631	125.0620538	0	99.79946912	0	9.229238777	21.05533279	6.321640092	24.63659027	131.2975587	12.21079664	54.3882451	111.3245267	1.90721821	16.33016843	65.96964597	0	28.25101365	63.17738071	20.41093868
Ga0452169_00002922	DNA_phage	LQ	20086	root;Duplodnaviria;Heunggongvirae;Uroviricota;Caudoviricetes	Duplodnaviria	Heunggongvirae	Uroviricota	Caudoviricetes	Unknown	Unknown;Unknown;Unknown;Unknown;Unknown;Unknown	Unknown	Unknown	Unknown	Unknown	Unknown	Unknown	Unclustered	0	14.32303304	12.44291785	0	0	0	0	0	0	0	0	0	0	0	23.48216039	0	36.95879511	21.29853441	13.06626411	14.05368427	9.478186494	0	7.026000551	0	0	55.54834281	12.81307649	13.62834603	92.09083071	12.85656007	7.312545704	7.778692608
Ga0452169_00016512	DNA_phage	Unknown	10404	root;Duplodnaviria;Heunggongvirae;Uroviricota;Caudoviricetes	Duplodnaviria	Heunggongvirae	Uroviricota	Caudoviricetes	Unknown	Unknown;Unknown;Unknown;Unknown;Unknown;Unknown	Unknown	Unknown	Unknown	Unknown	Unknown	Unknown	Unclustered	0	0	6.199314108	0	0	0	10.93035735	21.69165797	58.43389222	0	0	0	0	10.78009116	0	7.69625489	25.9287437	58.22454295	32.18461166	0	45.50578142	18.02745025	0	37.11145153	0	4.622492732	21.43870888	23.27505708	7.806682165	20.11350522	26.87779018	7.508786031
Ga0452169_00029734	DNA_phage	Unknown	8275	root;Duplodnaviria;Heunggongvirae;Uroviricota;Caudoviricetes	Duplodnaviria	Heunggongvirae	Uroviricota	Caudoviricetes	Unknown	Unknown;Unknown;Unknown;Unknown;Unknown;Unknown	Unknown	Unknown	Unknown	Unknown	Unknown	Unknown	Unused	22.1102132	49.86242032	43.84282294	0	23.50601146	13.63052033	0	23.44478818	36.0136375	0	0	0	10.35361554	7.175437115	2.522057982	7.602850191	19.85396234	33.70720727	29.52858624	11.63843862	27.8499834	20.69465094	6.976754868	24.26295126	24.40530562	12.78589869	12.09495925	37.74539823	8.548716396	9.684891301	26.28339313	12.7726492
Ga0452169_00022433	DNA_phage	Unknown	9250	root;Duplodnaviria;Heunggongvirae;Uroviricota;Caudoviricetes	Duplodnaviria	Heunggongvirae	Uroviricota	Caudoviricetes	Unknown	Bacteria;Proteobacteria;Alphaproteobacteria;Alphaproteobacteria_Rhizobiales;Alphaproteobacteria_Xanthobacteraceae;Alphaproteobacteria_Bradyrhizobium	Bacteria	Proteobacteria	Alphaproteobacteria	Alphaproteobacteria_Rhizobiales	Alphaproteobacteria_Xanthobacteraceae	Alphaproteobacteria_Bradyrhizobium	Unused	60.86054529	83.89324401	74.08515457	70.06931023	78.68673201	41.66211517	38.63826462	36.38274217	31.89542938	76.65995759	72.77933795	20.51445641	47.30383052	29.24259973	16.92164579	40.80881211	30.47917762	40.14404869	43.04848148	39.49259554	45.49594233	37.02664574	35.36774742	43.07707925	23.47031858	23.91622769	30.60538377	28.83459575	25.2088725	40.91357609	38.78115117	51.17014446
Ga0307320_10004134	DNA_phage	LQ	5171	root;Duplodnaviria;Heunggongvirae;Uroviricota;Caudoviricetes	Duplodnaviria	Heunggongvirae	Uroviricota	Caudoviricetes	Unknown	Bacteria;Actinobacteriota;Thermoleophilia;Thermoleophilia_Solirubrobacterales;Thermoleophilia_70-9;Thermoleophilia_67-14	Bacteria	Actinobacteriota	Thermoleophilia	Thermoleophilia_Solirubrobacterales	Thermoleophilia_70-9	Thermoleophilia_67-14	Unused	6209.598434	3469.181572	3054.315503	6189.162144	5951.819147	5471.307817	4776.926412	2797.771495	2184.236517	10487.66766	4805.737759	3599.947903	1396.495275	2531.922576	794.6835947	3686.485468	1026.108722	1181.399677	2097.832374	3028.111652	2128.098773	2634.382031	3833.212527	2728.065199	2691.872527	1691.744378	1447.216657	1777.812161	1941.076993	2796.608871	1902.010619	3929.753881
Ga0452169_00001534	DNA_phage	MQ	25632	root;Duplodnaviria;Heunggongvirae;Uroviricota;Caudoviricetes	Duplodnaviria	Heunggongvirae	Uroviricota	Caudoviricetes	Unknown	Bacteria;Actinobacteriota;Thermoleophilia;Thermoleophilia_Solirubrobacterales;Thermoleophilia_70-9;Thermoleophilia_VAYN01	Bacteria	Actinobacteriota	Thermoleophilia	Thermoleophilia_Solirubrobacterales	Thermoleophilia_70-9	Thermoleophilia_VAYN01	Soil	258.0672798	158.6122211	55.51575029	0	0	0	0	0	0	0	0	0	0	0	0	0	0	0	0	0	0	0	0	0	0	0	0	0	0	0	0	0
Ga0452169_00080012	DNA_phage	Unknown	5624	root;Duplodnaviria;Heunggongvirae;Uroviricota;Caudoviricetes	Duplodnaviria	Heunggongvirae	Uroviricota	Caudoviricetes	Unknown	Bacteria;Actinobacteriota;Actinomycetia;Actinomycetia_Actinomycetales;Actinomycetia_Actinomycetaceae;Actinomycetia_Actinomyces	Bacteria	Actinobacteriota	Actinomycetia	Actinomycetia_Actinomycetales	Actinomycetia_Actinomycetaceae	Actinomycetia_Actinomyces	Unused	30.02987432	50.48133264	30.10426172	5.191242163	11.15680751	3.342595889	20.2203837	50.68803088	87.96254117	0	0	0	0	0	0	0	34.98296372	42.29340565	36.47449088	0	155.4480329	35.52446823	12.54660803	57.6689785	13.46598755	6.841026228	9.152327681	29.64082622	13.04421256	13.45841319	33.65024255	10.62231537
Ga0452169_00041896	DNA_phage	Unknown	7251	root;Duplodnaviria;Heunggongvirae;Uroviricota;Caudoviricetes	Duplodnaviria	Heunggongvirae	Uroviricota	Caudoviricetes	Unknown	Unknown;Unknown;Unknown;Unknown;Unknown;Unknown	Unknown	Unknown	Unknown	Unknown	Unknown	Unknown	Unused	0	0	0	0	0	0	0	0	0	0	0	0	3.375935085	20.47191495	0	12.62042057	0	0	0	0	0	0	0	0	0	0	0	2.90399158	0	0	3.116382738	0
Ga0452169_00002465	DNA_phage	Unknown	21366	root;Duplodnaviria;Heunggongvirae;Uroviricota;Caudoviricetes	Duplodnaviria	Heunggongvirae	Uroviricota	Caudoviricetes	Unknown	Unknown;Unknown;Unknown;Unknown;Unknown;Unknown	Unknown	Unknown	Unknown	Unknown	Unknown	Unknown	Soil	0	0	0	0	0	0	0	0	0	0	0	70.16259019	51.12661	8.182697674	11.23304983	29.1779667	8.353906794	4.244786145	0	48.18403824	10.90347269	0	10.80832098	5.493620364	0	10.91679349	6.022733651	9.198283917	8.215929926	0	0	9.893632141
Ga0452169_00040787	DNA_phage	Unknown	7326	root;Duplodnaviria;Heunggongvirae;Uroviricota;Caudoviricetes	Duplodnaviria	Heunggongvirae	Uroviricota	Caudoviricetes	Unknown	Bacteria;Actinobacteriota;Actinomycetia;Actinomycetia_Mycobacteriales;Actinomycetia_Mycobacteriaceae;Actinomycetia_Mycobacterium	Bacteria	Actinobacteriota	Actinomycetia	Actinomycetia_Mycobacteriales	Actinomycetia_Mycobacteriaceae	Actinomycetia_Mycobacterium	Unused	12.48716996	11.88435952	6.052708706	21.52005842	14.56019728	8.981116228	14.41395317	3.783113416	9.356122792	32.26429191	8.835875333	12.95104571	6.265076091	5.403288937	4.842895259	9.368414166	4.429791094	4.438026143	0	9.06625242	6.154754103	4.452458603	0	8.432597145	0	5.251696902	3.122679703	2.634740109	6.437403601	0	4.626718107	11.2908527
Ga0452169_00000960	DNA_phage	Unknown	30690	root;Duplodnaviria;Heunggongvirae;Uroviricota;Caudoviricetes	Duplodnaviria	Heunggongvirae	Uroviricota	Caudoviricetes	Unknown	Bacteria;Actinobacteriota;UBA4738;UBA4738_Unknown;UBA4738_Unknown;UBA4738_Unknown	Bacteria	Actinobacteriota	UBA4738	UBA4738_Unknown	UBA4738_Unknown	UBA4738_Unknown	Soil	43.56565996	36.75650718	36.51505088	172.1861783	175.0097033	168.4476638	20.37982758	16.64221229	12.13802746	0	27.41971636	0	0	0	0	0	25.64277458	47.50571685	86.00759475	27.37715771	34.6078073	46.36661124	40.13130637	38.95043823	44.08899175	12.69301259	11.2743847	16.352387	9.049282052	17.40903128	16.65867267	94.48298856
Ga0452169_00024000	DNA_phage	LQ	9013	root;Duplodnaviria;Heunggongvirae;Uroviricota;Caudoviricetes	Duplodnaviria	Heunggongvirae	Uroviricota	Caudoviricetes	Unknown	Unknown;Unknown;Unknown;Unknown;Unknown;Unknown	Unknown	Unknown	Unknown	Unknown	Unknown	Unknown	Unused	0	0	0	0	0	0	15.32096848	27.67511372	0	0	0	18.94850212	37.34438566	0	49.08960743	0	145.6012445	119.0423083	37.48644787	25.79249732	23.06820685	0	0	44.20980618	0	96.57968494	59.96485679	11.29199389	18.02301592	0	0	13.25638559
Ga0452169_00059223	DNA_phage	Unknown	6334	root;Duplodnaviria;Heunggongvirae;Uroviricota;Caudoviricetes	Duplodnaviria	Heunggongvirae	Uroviricota	Caudoviricetes	Unknown	Unknown;Unknown;Unknown;Unknown;Unknown;Unknown	Unknown	Unknown	Unknown	Unknown	Unknown	Unknown	Unused	0	0	0	56.23392174	110.9494659	106.8448586	0	0	0	0	0	0	0	0	0	0	0	0	5.238901874	0	0	11.58700685	0	0	5.579717904	0	0	0	0	0	0	9.431623249
Ga0452169_00004369	DNA_phage	LQ	17230	root;Duplodnaviria;Heunggongvirae;Uroviricota;Caudoviricetes	Duplodnaviria	Heunggongvirae	Uroviricota	Caudoviricetes	Unknown	Bacteria;Proteobacteria;Alphaproteobacteria;Alphaproteobacteria_Rhizobiales;Alphaproteobacteria_Xanthobacteraceae;Alphaproteobacteria_Bradyrhizobium	Bacteria	Proteobacteria	Alphaproteobacteria	Alphaproteobacteria_Rhizobiales	Alphaproteobacteria_Xanthobacteraceae	Alphaproteobacteria_Bradyrhizobium	Soil and Other Evironments	0	5.712193758	7.720628668	31.17806414	47.34164311	35.1863022	13.20016691	9.191638798	15.22062149	249.50358	548.1337058	0	10.12258853	15.31611327	0	21.90838723	2.707526624	1.787682535	0	4.818584245	9.595415248	9.938957432	9.307513789	8.963610952	6.739610842	0	2.655455775	2.240523045	0	0	4.918069769	4.000618442
Ga0452169_00085704	DNA_phage	LQ	5476	root;Duplodnaviria;Heunggongvirae;Uroviricota;Caudoviricetes	Duplodnaviria	Heunggongvirae	Uroviricota	Caudoviricetes	Unknown	Bacteria;Proteobacteria;Alphaproteobacteria;Alphaproteobacteria_Sphingomonadales;Alphaproteobacteria_Sphingomonadaceae;Alphaproteobacteria_Croceibacterium	Bacteria	Proteobacteria	Alphaproteobacteria	Alphaproteobacteria_Sphingomonadales	Alphaproteobacteria_Sphingomonadaceae	Alphaproteobacteria_Croceibacterium	Unused	0	0	0	0	0	0	0	0	0	0	0	24.25695859	103.9325326	0	201.6115005	0	2.222378302	0	0	0	5.489375281	0	0	0	0	0	0	0	0	0	0	0
Ga0452169_00017938	DNA_phage	Unknown	10072	root;Duplodnaviria;Heunggongvirae;Uroviricota;Caudoviricetes	Duplodnaviria	Heunggongvirae	Uroviricota	Caudoviricetes	Unknown	Bacteria;Actinobacteriota;UBA4738;UBA4738_Unknown;UBA4738_Unknown;UBA4738_Unknown	Bacteria	Actinobacteriota	UBA4738	UBA4738_Unknown	UBA4738_Unknown	UBA4738_Unknown	Unclustered	38.42682984	32.69778963	40.42310404	28.98684067	34.88651295	26.13012609	21.77482713	13.75848336	28.40471965	93.8714069	134.9646621	0	18.53173679	43.23167616	0	51.67463594	0	5.096930447	17.07201472	14.17808134	16.91213012	38.05300464	19.7435359	27.29433774	33.58546359	0	11.92443858	20.90631746	10.66530519	28.73345749	19.07005316	30.56892994
Ga0452169_00070286	DNA_phage	Unknown	5917	root;Duplodnaviria;Heunggongvirae;Uroviricota;Caudoviricetes	Duplodnaviria	Heunggongvirae	Uroviricota	Caudoviricetes	Unknown	Bacteria;Actinobacteriota;Actinomycetia;Actinomycetia_Mycobacteriales;Actinomycetia_Mycobacteriaceae;Actinomycetia_Rhodococcus	Bacteria	Actinobacteriota	Actinomycetia	Actinomycetia_Mycobacteriales	Actinomycetia_Mycobacteriaceae	Actinomycetia_Rhodococcus	Unused	0	3.83852648	0	0	0	0	0	0	0	0	0	0	0	0	0	0	6.170226593	11.27888601	0	0	10.58384705	5.512711125	0	4.17625193	0	17.88124246	37.21290066	8.896756358	0	0	0	0
Ga0452169_00018506	DNA_phage	Unknown	9950	root;Duplodnaviria;Heunggongvirae;Uroviricota;Caudoviricetes	Duplodnaviria	Heunggongvirae	Uroviricota	Caudoviricetes	Unknown	Unknown;Unknown;Unknown;Unknown;Unknown;Unknown	Unknown	Unknown	Unknown	Unknown	Unknown	Unknown	Unused	15.55919719	33.09870725	48.61632963	22.30011548	35.31426718	35.42479764	8.979998686	21.48764967	37.13928989	0	0	11.44273699	21.52667552	15.58183629	3.775482778	26.44152513	13.65783618	29.0647635	49.41856856	6.341547434	40.28116454	54.50111381	15.47273609	27.93944021	40.08632768	7.733453569	22.4169173	41.79624605	11.58603253	26.40092716	33.21402355	30.94374496
Ga0452169_00002973	DNA_phage	LQ	19931	root;Duplodnaviria;Heunggongvirae;Uroviricota;Caudoviricetes	Duplodnaviria	Heunggongvirae	Uroviricota	Caudoviricetes	Unknown	Bacteria;Actinobacteriota;Actinomycetia;Actinomycetia_Streptosporangiales;Actinomycetia_Streptosporangiaceae;Actinomycetia_Nonomuraea	Bacteria	Actinobacteriota	Actinomycetia	Actinomycetia_Streptosporangiales	Actinomycetia_Streptosporangiaceae	Actinomycetia_Nonomuraea	Unique ERW Soil	0	0	10.92166052	0	0	0	0	0	0	0	0	0	0	0	0	0	0	2.575700339	0	0	48.38789796	25.16244507	9.011724353	27.1210957	4.559693784	0	0	19.0167665	0	0	23.80887642	0
Ga0452169_00017885	DNA_phage	LQ	10082	root;Duplodnaviria;Heunggongvirae;Uroviricota;Caudoviricetes	Duplodnaviria	Heunggongvirae	Uroviricota	Caudoviricetes	Unknown	Unknown;Unknown;Unknown;Unknown;Unknown;Unknown	Unknown	Unknown	Unknown	Unknown	Unknown	Unknown	Unclustered	65.60980476	46.93298532	45.18099106	29.53725138	33.6071991	30.29952771	32.22700652	33.77302752	31.33243616	0	10.27282249	35.76091761	23.06582031	24.86627654	9.936137974	32.33552473	26.55567931	32.41827065	38.29913052	29.31622449	34.78455552	34.77991976	26.72277496	33.088367	37.5583783	14.78739185	22.40705426	25.23674393	24.68778122	33.5627198	46.78735414	31.90601007
Ga0452169_00075933	DNA_phage	Unknown	5741	root;Duplodnaviria;Heunggongvirae;Uroviricota;Caudoviricetes	Duplodnaviria	Heunggongvirae	Uroviricota	Caudoviricetes	Unknown	Bacteria;Actinobacteriota;Actinomycetia;Actinomycetia_Streptomycetales;Actinomycetia_Streptomycetaceae;Actinomycetia_Streptomyces	Bacteria	Actinobacteriota	Actinomycetia	Actinomycetia_Streptomycetales	Actinomycetia_Streptomycetaceae	Actinomycetia_Streptomyces	Unused	0	0	18.25617557	0	0	0	22.63805467	26.20681757	31.66483865	0	0	0	0	21.25974432	0	0	14.13196723	22.65318204	19.4419497	0	35.77926554	9.232782887	5.586778003	20.44533926	14.0709914	0	0	7.946901188	0	6.979835875	7.872109818	9.605386624
Ga0452169_00013513	DNA_phage	Unknown	11191	root;Duplodnaviria;Heunggongvirae;Uroviricota;Caudoviricetes	Duplodnaviria	Heunggongvirae	Uroviricota	Caudoviricetes	Unknown	Unknown;Unknown;Unknown;Unknown;Unknown;Unknown	Unknown	Unknown	Unknown	Unknown	Unknown	Unknown	Unique ERW Soil	187.3850562	254.0305223	271.2377188	156.5304938	180.539497	194.0181125	168.3936683	199.8930929	289.1984232	0	157.3317967	0	192.4889346	262.0455115	41.96011711	252.9810866	87.17789092	149.0866958	206.7531363	123.4494502	230.3305766	268.5192402	146.1673057	248.9636334	268.8868886	83.58479669	136.1954757	249.1535121	77.02507859	205.6893925	256.9434733	164.2525976
Ga0452169_00075795	DNA_phage	Unknown	5745	root;Duplodnaviria;Heunggongvirae;Uroviricota;Caudoviricetes	Duplodnaviria	Heunggongvirae	Uroviricota	Caudoviricetes	Unknown	Unknown;Unknown;Unknown;Unknown;Unknown;Unknown	Unknown	Unknown	Unknown	Unknown	Unknown	Unknown	Unused	0	0	0	0	0	0	0	0	3.112405747	0	0	0	3.728292801	25.26425543	0	11.94656261	0	0	0	0	0	5.67775661	0	4.301285061	0	0	0	5.803307456	0	4.649984074	7.866628802	0
Ga0452169_00083064	DNA_phage	Unknown	5541	root;Duplodnaviria;Heunggongvirae;Uroviricota;Caudoviricetes	Duplodnaviria	Heunggongvirae	Uroviricota	Caudoviricetes	Unknown	Unknown;Unknown;Unknown;Unknown;Unknown;Unknown	Unknown	Unknown	Unknown	Unknown	Unknown	Unknown	Unused	21.58978692	43.72267087	62.56541127	32.66781894	40.76614105	48.34548272	19.05732195	28.58183297	41.95091558	0	15.18698962	6.849259043	27.05888738	28.57570457	2.636531468	24.77278548	24.52544126	31.50033636	29.94333556	16.18230339	31.19364004	20.60377026	20.83834923	35.11968978	30.98011522	10.84921819	19.61100336	42.43543516	4.255587329	30.53414014	28.54687577	13.26945187
Ga0452169_00085279	DNA_phage	Unknown	5487	root;Duplodnaviria;Heunggongvirae;Uroviricota;Caudoviricetes	Duplodnaviria	Heunggongvirae	Uroviricota	Caudoviricetes	Unknown	Unknown;Unknown;Unknown;Unknown;Unknown;Unknown	Unknown	Unknown	Unknown	Unknown	Unknown	Unknown	Unused	0	9.658461106	8.815973753	0	0	0	0	4.329467919	19.55251068	0	0	6.916665638	29.55581331	10.82134903	3.803541061	19.80479681	1.478615343	4.366125803	2.199128815	0	4.10877789	0	16.36711118	28.71001951	0	5.258875274	6.253895982	4.796984451	0	9.737254785	9.7808669	0
Ga0452169_00030809	DNA_phage	Unknown	8162	root;Duplodnaviria;Heunggongvirae;Uroviricota;Caudoviricetes	Duplodnaviria	Heunggongvirae	Uroviricota	Caudoviricetes	Unknown	Unknown;Unknown;Unknown;Unknown;Unknown;Unknown	Unknown	Unknown	Unknown	Unknown	Unknown	Unknown	Unused	0	0	0	12.16182996	0	6.909615026	0	0	0	25.33964436	25.3787298	0	0	0	0	0	0	0	0	0	0	0	0	0	0	0	0	0	0	0	0	0
Ga0452169_00074708	DNA_phage	Unknown	5778	root;Duplodnaviria;Heunggongvirae;Uroviricota;Caudoviricetes	Duplodnaviria	Heunggongvirae	Uroviricota	Caudoviricetes	Unknown	Bacteria;Proteobacteria;Alphaproteobacteria;Alphaproteobacteria_Rhizobiales;Alphaproteobacteria_Xanthobacteraceae;Alphaproteobacteria_Bradyrhizobium	Bacteria	Proteobacteria	Alphaproteobacteria	Alphaproteobacteria_Rhizobiales	Alphaproteobacteria_Xanthobacteraceae	Alphaproteobacteria_Bradyrhizobium	Unused	9.743164484	24.24035894	50.23182553	18.19037129	35.83617548	37.41532221	32.33381634	16.44568396	40.74595911	0	0	14.77871665	20.65328199	23.9781467	2.167188972	23.75666396	14.04147177	33.16986124	42.81164868	12.64473897	33.8159958	35.28330707	14.43260653	24.59113454	43.69026999	16.64673395	21.28115945	32.79882079	11.78965125	28.51113028	47.41905611	25.45034019
Ga0452169_00106265	DNA_phage	Unknown	5028	root;Duplodnaviria;Heunggongvirae;Uroviricota;Caudoviricetes	Duplodnaviria	Heunggongvirae	Uroviricota	Caudoviricetes	Unknown	Unknown;Unknown;Unknown;Unknown;Unknown;Unknown	Unknown	Unknown	Unknown	Unknown	Unknown	Unknown	Unused	0	0	0	0	0	0	0	0	0	0	0	0	0	0	0	0	4.840789015	0	0	21.79633107	11.95696859	0	29.34347366	0	0	7.651935463	4.549871023	0	44.29235831	63.75694154	0	14.62331599
Ga0452169_00013984	DNA_phage	Unknown	11066	root;Duplodnaviria;Heunggongvirae;Uroviricota;Caudoviricetes	Duplodnaviria	Heunggongvirae	Uroviricota	Caudoviricetes	Unknown	Bacteria;Proteobacteria;Alphaproteobacteria;Alphaproteobacteria_Rhizobiales;Alphaproteobacteria_Xanthobacteraceae;Alphaproteobacteria_Unknown	Bacteria	Proteobacteria	Alphaproteobacteria	Alphaproteobacteria_Rhizobiales	Alphaproteobacteria_Xanthobacteraceae	Alphaproteobacteria_Unknown	Other Evironments	46.42156516	52.67989671	65.20582105	13.71921551	24.38164715	35.67449349	16.14874154	17.88947412	36.6254723	0	5.8495954	0	25.99196976	25.93417558	4.903495164	26.35914145	19.06219249	40.0508989	50.97727056	16.80591204	33.72878665	32.79262316	18.54975891	38.240906	20.98743806	10.21301046	21.70665921	44.71677293	11.6014043	17.30087378	40.84021549	28.6536252
Ga0452169_00059868	DNA_phage	Unknown	6306	root;Duplodnaviria;Heunggongvirae;Uroviricota;Caudoviricetes	Duplodnaviria	Heunggongvirae	Uroviricota	Caudoviricetes	Unknown	Unknown;Unknown;Unknown;Unknown;Unknown;Unknown	Unknown	Unknown	Unknown	Unknown	Unknown	Unknown	Unused	0	0	0	0	0	0	0	0	11.81465471	0	0	0	5.822765296	10.98523086	0	0	0	0	0	0	2.38342999	5.172646959	0	9.306746963	8.807060515	3.050581312	0	8.34793964	0	9.178667421	5.375093062	0
Ga0452169_00069726	DNA_phage	Unknown	5936	root;Duplodnaviria;Heunggongvirae;Uroviricota;Caudoviricetes	Duplodnaviria	Heunggongvirae	Uroviricota	Caudoviricetes	Unknown	Unknown;Unknown;Unknown;Unknown;Unknown;Unknown	Unknown	Unknown	Unknown	Unknown	Unknown	Unknown	Unused	0	0	0	0	0	0	0	30.01489699	0	0	0	0	0	3.33427348	4.92217684	8.67162258	72.4389499	56.50219877	27.4426158	0	0	0	0	0	0	14.58327929	16.37907579	2.364874545	57.37921573	20.25163633	8.089352067	0
Ga0452169_00071589	DNA_phage	Unknown	5875	root;Duplodnaviria;Heunggongvirae;Uroviricota;Caudoviricetes	Duplodnaviria	Heunggongvirae	Uroviricota	Caudoviricetes	Unknown	Bacteria;Actinobacteriota;Actinomycetia;Actinomycetia_Streptosporangiales;Actinomycetia_Streptosporangiaceae;Actinomycetia_Palsa-504	Bacteria	Actinobacteriota	Actinomycetia	Actinomycetia_Streptosporangiales	Actinomycetia_Streptosporangiaceae	Actinomycetia_Palsa-504	Unused	9.58229862	3.865967861	26.07352373	0	0	0	0	17.52200148	31.44986676	0	67.21070611	27.45445336	43.74953288	73.55416756	5.328518247	72.04031434	2.071445716	2.912696934	4.107785467	10.17488148	28.5674876	27.06659058	17.46992614	34.17462497	22.34383619	5.320862868	3.893915149	29.27050509	4.459614069	12.88342396	26.92395551	0
Ga0452169_00102835	DNA_phage	Unknown	5096	root;Duplodnaviria;Heunggongvirae;Uroviricota;Caudoviricetes	Duplodnaviria	Heunggongvirae	Uroviricota	Caudoviricetes	Unknown	Unknown;Unknown;Unknown;Unknown;Unknown;Unknown	Unknown	Unknown	Unknown	Unknown	Unknown	Unknown	Unused	0	0	0	0	0	0	0	0	9.356761391	0	0	0	48.63597257	42.72266898	1.638149906	13.46801456	0	0	0	0	2.949354301	0	0	0	0	0	0	2.75468903	0	0	0	0
Ga0452169_00106381	DNA_phage	Unknown	5026	root;Duplodnaviria;Heunggongvirae;Uroviricota;Caudoviricetes	Duplodnaviria	Heunggongvirae	Uroviricota	Caudoviricetes	Unknown	Unknown;Unknown;Unknown;Unknown;Unknown;Unknown	Unknown	Unknown	Unknown	Unknown	Unknown	Unknown	Unused	16.80143386	21.84189794	31.27995542	0	0	0	16.1615937	29.9350059	82.41899362	0	0	0	0	0	0	0	17.75662282	38.13280108	55.2193107	0	90.21135506	12.97998875	0	51.6244067	20.09091763	4.784362752	7.396482529	36.65884914	12.51105419	5.315192699	20.79399561	5.485925647
Ga0452169_00065672	DNA_phage	LQ	6080	root;Duplodnaviria;Heunggongvirae;Uroviricota;Caudoviricetes	Duplodnaviria	Heunggongvirae	Uroviricota	Caudoviricetes	Unknown	Bacteria;Proteobacteria;Alphaproteobacteria;Alphaproteobacteria_Rhizobiales;Alphaproteobacteria_Xanthobacteraceae;Alphaproteobacteria_Bradyrhizobium	Bacteria	Proteobacteria	Alphaproteobacteria	Alphaproteobacteria_Rhizobiales	Alphaproteobacteria_Xanthobacteraceae	Alphaproteobacteria_Bradyrhizobium	Unused	0	9.961649641	13.26021052	6.722658602	7.224032863	7.729752994	0	22.14081349	22.54702486	0	0	0	17.61434387	35.80834229	0	36.68704886	0	4.784631682	10.41936743	0	8.240081974	23.47152365	16.8808908	20.82948581	27.40328467	0	13.63951056	27.12915621	0	18.30740029	26.01615767	8.314004532
Ga0307312_10009013	DNA_phage	Unknown	5463	root;Duplodnaviria;Heunggongvirae;Uroviricota;Caudoviricetes	Duplodnaviria	Heunggongvirae	Uroviricota	Caudoviricetes	Unknown	Bacteria;Verrucomicrobiota;Verrucomicrobiae;Verrucomicrobiae_Chthoniobacterales;Verrucomicrobiae_UBA10450;Verrucomicrobiae_Udaeobacter	Bacteria	Verrucomicrobiota	Verrucomicrobiae	Verrucomicrobiae_Chthoniobacterales	Verrucomicrobiae_UBA10450	Verrucomicrobiae_Udaeobacter	Unused	25.76240362	49.19738373	67.88606404	35.27193907	36.75395083	43.87409497	49.06698897	41.31063692	93.82795214	70.30904799	268.9745259	52.10288901	94.09793362	251.1921078	4.202275816	179.0262275	13.36600064	44.16630647	98.84335281	31.61090053	78.86827865	170.9153621	58.71076792	155.4890338	203.3217046	13.20494629	25.6489297	160.6019506	8.153101871	83.94527811	165.4540819	69.81810273
Ga0452169_00055594	DNA_phage	Unknown	6494	root;Duplodnaviria;Heunggongvirae;Uroviricota;Caudoviricetes	Duplodnaviria	Heunggongvirae	Uroviricota	Caudoviricetes	Unknown	Bacteria;Proteobacteria;Alphaproteobacteria;Alphaproteobacteria_Rhizobiales;Alphaproteobacteria_Xanthobacteraceae;Alphaproteobacteria_Bradyrhizobium	Bacteria	Proteobacteria	Alphaproteobacteria	Alphaproteobacteria_Rhizobiales	Alphaproteobacteria_Xanthobacteraceae	Alphaproteobacteria_Bradyrhizobium	Unused	14.08700449	27.97974892	31.03714197	58.44504112	49.27687338	56.44838405	30.01965011	31.09396659	30.74662915	0	41.8652318	0	18.37614157	33.01755671	3.856488414	32.58676061	12.49332059	24.76958549	19.04571189	15.85309765	32.78776073	43.95037382	12.84133054	35.19797732	25.65629363	9.997653129	20.69616801	34.04632753	9.279417172	34.96617605	42.62579575	40.33515428
Ga0452169_00001533	DNA_phage	MQ	25637	root;Duplodnaviria;Heunggongvirae;Uroviricota;Caudoviricetes	Duplodnaviria	Heunggongvirae	Uroviricota	Caudoviricetes	Unknown	Bacteria;Actinobacteriota;Acidimicrobiia;Acidimicrobiia_Acidimicrobiales;Acidimicrobiia_RAAP-2;Acidimicrobiia_Bog-756	Bacteria	Actinobacteriota	Acidimicrobiia	Acidimicrobiia_Acidimicrobiales	Acidimicrobiia_RAAP-2	Acidimicrobiia_Bog-756	Soil	0	5.90619318	6.91846066	0	0	0	9.505188196	27.48976547	53.93687348	0	0	0	3.103188448	12.35230167	0	9.369875868	19.93717013	54.19909008	30.4760164	0	44.65335681	9.860553726	0	33.25371347	5.51420731	3.376617619	21.19291837	23.06612862	11.44605866	9.378142003	31.0699542	8.245400957
Ga0452169_00060577	DNA_phage	Unknown	6275	root;Duplodnaviria;Heunggongvirae;Uroviricota;Caudoviricetes	Duplodnaviria	Heunggongvirae	Uroviricota	Caudoviricetes	Unknown	Bacteria;Actinobacteriota;Coriobacteriia;Coriobacteriia_Coriobacteriales;Coriobacteriia_Coriobacteriaceae;Coriobacteriia_Collinsella	Bacteria	Actinobacteriota	Coriobacteriia	Coriobacteriia_Coriobacteriales	Coriobacteriia_Coriobacteriaceae	Coriobacteriia_Collinsella	Unused	146.9078999	111.6022263	51.39256094	195.412419	137.9909512	116.8369103	82.84626096	23.97662784	7.598734032	117.7132483	0	46.87267231	4.388648361	3.154143008	9.977703491	17.31775619	24.56575066	20.17999987	16.82596388	94.20435865	17.96403528	7.797301607	90.98194849	21.65894099	7.241375045	51.73287603	42.83694504	8.389180457	71.39824358	41.15328534	17.10521647	96.66769254
Ga0452169_00067903	DNA_phage	Unknown	5999	root;Duplodnaviria;Heunggongvirae;Uroviricota;Caudoviricetes	Duplodnaviria	Heunggongvirae	Uroviricota	Caudoviricetes	Unknown	Unknown;Unknown;Unknown;Unknown;Unknown;Unknown	Unknown	Unknown	Unknown	Unknown	Unknown	Unknown	Unused	0	0	8.063551922	0	0	0	0	4.619951473	4.470937911	0	0	0	5.610684246	23.09480441	0	19.06790081	0	4.278736744	8.045754164	0	0	13.59339545	6.415807804	7.208542203	21.04037173	0	0	9.360156892	0	5.19528559	15.53795238	4.596143075
Ga0452169_00082205	DNA_phage	LQ	5564	root;Duplodnaviria;Heunggongvirae;Uroviricota;Caudoviricetes	Duplodnaviria	Heunggongvirae	Uroviricota	Caudoviricetes	Unknown	Bacteria;Actinobacteriota;Actinomycetia;Actinomycetia_Propionibacteriales;Actinomycetia_Nocardioidaceae;Actinomycetia_Aeromicrobium	Bacteria	Actinobacteriota	Actinomycetia	Actinomycetia_Propionibacteriales	Actinomycetia_Nocardioidaceae	Actinomycetia_Aeromicrobium	Unused	0	0	0	0	0	0	0	0	0	0	0	6.820946146	4.399515691	37.94344093	0	108.960853	0	0	0	0	0	0	0	0	0	0	0	0	0	0	0	0
Ga0452169_00101872	DNA_phage	LQ	5116	root;Duplodnaviria;Heunggongvirae;Uroviricota;Caudoviricetes	Duplodnaviria	Heunggongvirae	Uroviricota	Caudoviricetes	Unknown	Bacteria;Proteobacteria;Gammaproteobacteria;Gammaproteobacteria_Burkholderiales;Gammaproteobacteria_Burkholderiaceae;Gammaproteobacteria_Acidovorax	Bacteria	Proteobacteria	Gammaproteobacteria	Gammaproteobacteria_Burkholderiales	Gammaproteobacteria_Burkholderiaceae	Gammaproteobacteria_Acidovorax	Unused	0	2.959676985	3.151762313	0	0	0	0	0	0	23.10087984	17.71389206	0	0	0	0	0	1.585840967	0	0	0	0	0	0	0	0	0	0	0	0	0	0	0
Ga0370547_0000357	DNA_phage	Unknown	6031	root;Duplodnaviria;Heunggongvirae;Uroviricota;Caudoviricetes	Duplodnaviria	Heunggongvirae	Uroviricota	Caudoviricetes	Unknown	Bacteria;Actinobacteriota;Actinomycetia;Actinomycetia_Mycobacteriales;Actinomycetia_Mycobacteriaceae;Actinomycetia_Mycobacterium	Bacteria	Actinobacteriota	Actinomycetia	Actinomycetia_Mycobacteriales	Actinomycetia_Mycobacteriaceae	Actinomycetia_Mycobacterium	Unused	0	0	0	0	0	0	0	0	0	0	0	0	11.66918467	0	16.95625038	0	0	0	0	0	0	0	0	0	0	0	0	0	0	0	0	0
Ga0452169_00073902	DNA_phage	Unknown	5802	root;Duplodnaviria;Heunggongvirae;Uroviricota;Caudoviricetes	Duplodnaviria	Heunggongvirae	Uroviricota	Caudoviricetes	Unknown	Bacteria;Gemmatimonadota;Gemmatimonadetes;Gemmatimonadetes_Gemmatimonadales;Gemmatimonadetes_GWC2-71-9;Gemmatimonadetes_20CM-2-65-7	Bacteria	Gemmatimonadota	Gemmatimonadetes	Gemmatimonadetes_Gemmatimonadales	Gemmatimonadetes_GWC2-71-9	Gemmatimonadetes_20CM-2-65-7	Unused	0	13.04869653	15.28512374	0	0	0	9.800020502	18.42486335	34.41375555	0	23.42923262	0	20.04046884	50.03210873	0	111.391607	0	0	0	0	6.476176112	6.324724352	0	6.388542573	6.091336298	0	14.29304105	9.375533313	0	17.64982321	11.19718413	0
Ga0452169_00000170	DNA_phage	Complete	57262	root;Duplodnaviria;Heunggongvirae;Uroviricota;Caudoviricetes	Duplodnaviria	Heunggongvirae	Uroviricota	Caudoviricetes	Unknown	Unknown;Unknown;Unknown;Unknown;Unknown;Unknown	Unknown	Unknown	Unknown	Unknown	Unknown	Unknown	Unclustered	0	4.759713845	0	0	0	0	0	0	0	0	0	362.0401026	36.81753553	3.226007513	526.2154488	181.7844061	50.61694079	22.5025447	43.30429204	0	0	0	0	0	0	133.2447617	434.8168841	37.23246391	45.48047791	136.7695994	13.61448688	0
Ga0452169_00029148	DNA_phage	Unknown	8341	root;Duplodnaviria;Heunggongvirae;Uroviricota;Caudoviricetes	Duplodnaviria	Heunggongvirae	Uroviricota	Caudoviricetes	Unknown	Unknown;Unknown;Unknown;Unknown;Unknown;Unknown	Unknown	Unknown	Unknown	Unknown	Unknown	Unknown	Unused	0	0	0	0	0	0	0	0	0	0	0	0	0	0	0	0	8.754161551	4.103127799	0	7.96299787	0	0	0	0	0	34.30642196	12.34209109	0	20.10328366	5.337920814	0	0
Ga0452169_00028944	DNA_phage	LQ	8364	root;Duplodnaviria;Heunggongvirae;Uroviricota;Caudoviricetes	Duplodnaviria	Heunggongvirae	Uroviricota	Caudoviricetes	Unknown	Bacteria;Actinobacteriota;Actinomycetia;Actinomycetia_Mycobacteriales;Actinomycetia_Mycobacteriaceae;Actinomycetia_Mycobacterium	Bacteria	Actinobacteriota	Actinomycetia	Actinomycetia_Mycobacteriales	Actinomycetia_Mycobacteriaceae	Actinomycetia_Mycobacterium	Unused	0	0	0	0	0	0	0	0	0	0	0	9.075022563	0	0	2.744743279	0	54.56305409	30.27965069	41.47720223	9.529320693	7.487401124	0	0	0	0	2.874964992	0	1.258778273	22.55400229	8.517187471	2.363974155	0
Ga0452169_00094796	DNA_phage	LQ	5262	root;Duplodnaviria;Heunggongvirae;Uroviricota;Caudoviricetes	Duplodnaviria	Heunggongvirae	Uroviricota	Caudoviricetes	Unknown	Bacteria;Proteobacteria;Gammaproteobacteria;Gammaproteobacteria_Burkholderiales;Gammaproteobacteria_Burkholderiaceae;Gammaproteobacteria_Paraburkholderia	Bacteria	Proteobacteria	Gammaproteobacteria	Gammaproteobacteria_Burkholderiales	Gammaproteobacteria_Burkholderiaceae	Gammaproteobacteria_Paraburkholderia	Unused	8.023945894	24.45923857	22.98234891	0	0	0	15.43674837	16.55350914	14.15872531	0	0	0	0	4.388246916	4.362796044	0	0	1.951208037	0	2.524491267	2.856311197	0	0	3.522075638	0	6.397698607	2.173769622	7.336414305	0	3.384538009	14.49344506	0
Ga0452169_00078803	DNA_phage	LQ	5658	root;Duplodnaviria;Heunggongvirae;Uroviricota;Caudoviricetes	Duplodnaviria	Heunggongvirae	Uroviricota	Caudoviricetes	Unknown	Unknown;Unknown;Unknown;Unknown;Unknown;Unknown	Unknown	Unknown	Unknown	Unknown	Unknown	Unknown	Unused	17.41216113	30.10678842	38.47289076	0	0	0	0	34.98849781	106.9222492	0	0	0	0	0	0	0	2.150891407	6.351254581	0	0	20.36573106	0	0	3.821495641	3.569351432	0	6.0648864	14.57628754	0	0	22.96432036	11.37067492
Ga0307299_10003048	DNA_phage	Unknown	5716	root;Duplodnaviria;Heunggongvirae;Uroviricota;Caudoviricetes	Duplodnaviria	Heunggongvirae	Uroviricota	Caudoviricetes	Unknown	Bacteria;Verrucomicrobiota;Verrucomicrobiae;Verrucomicrobiae_Chthoniobacterales;Verrucomicrobiae_UBA10450;Verrucomicrobiae_Udaeobacter	Bacteria	Verrucomicrobiota	Verrucomicrobiae	Verrucomicrobiae_Chthoniobacterales	Verrucomicrobiae_UBA10450	Verrucomicrobiae_Udaeobacter	Unused	77.55966315	64.90060053	78.98594259	11.23691411	18.66130253	27.13256894	85.26399923	99.74439667	156.4098235	82.70405968	499.4164732	66.39563393	148.2823821	271.814454	6.572087761	363.2169902	8.161421228	33.82901814	69.66383024	59.84250016	109.9984631	161.9237133	107.7352863	238.3113029	183.7229358	37.02005306	75.04182832	245.5894909	26.12689401	238.3523589	255.4800728	47.43303814
Ga0452169_00009771	DNA_phage	Unknown	12694	root;Duplodnaviria;Heunggongvirae;Uroviricota;Caudoviricetes	Duplodnaviria	Heunggongvirae	Uroviricota	Caudoviricetes	Unknown	Bacteria;Proteobacteria;Alphaproteobacteria;Alphaproteobacteria_Rhizobiales;Alphaproteobacteria_Xanthobacteraceae;Alphaproteobacteria_Bradyrhizobium	Bacteria	Proteobacteria	Alphaproteobacteria	Alphaproteobacteria_Rhizobiales	Alphaproteobacteria_Xanthobacteraceae	Alphaproteobacteria_Bradyrhizobium	Unique ERW Soil	0	13.71747564	20.95894627	0	0	9.996189157	0	13.723738	20.89423639	0	19.37767183	0	13.73973533	38.19994176	0	33.34148785	0	2.696091773	15.44687032	7.586897714	10.06414297	25.6961649	6.569371399	21.65657553	35.79614653	5.114602128	7.433953044	32.62312205	6.19195667	22.79843893	34.93492914	0
Ga0452169_00012575	DNA_phage	LQ	11500	root;Duplodnaviria;Heunggongvirae;Uroviricota;Caudoviricetes	Duplodnaviria	Heunggongvirae	Uroviricota	Caudoviricetes	Unknown	Unknown;Unknown;Unknown;Unknown;Unknown;Unknown	Unknown	Unknown	Unknown	Unknown	Unknown	Unknown	Unclustered	0	0	0	0	0	0	7.063319124	34.08439503	0	0	0	8.250379208	4.257200922	0	52.26581377	0	79.54426603	69.19238205	42.75780497	12.70631335	24.61419965	0	0	0	0	38.47393151	9.697753354	8.392220015	48.98304367	11.61485152	11.78968238	0
Ga0452169_00097720	DNA_phage	Unknown	5200	root;Duplodnaviria;Heunggongvirae;Uroviricota;Caudoviricetes	Duplodnaviria	Heunggongvirae	Uroviricota	Caudoviricetes	Unknown	Unknown;Unknown;Unknown;Unknown;Unknown;Unknown	Unknown	Unknown	Unknown	Unknown	Unknown	Unknown	Unused	0	0	0	0	0	0	0	4.568421245	0	0	0	21.89523713	7.649657907	22.83720851	0	120.9876641	0	0	0	0	0	0	0	0	0	0	0	0	0	0	0	0
Ga0452169_00070931	DNA_phage	Unknown	5896	root;Duplodnaviria;Heunggongvirae;Uroviricota;Caudoviricetes	Duplodnaviria	Heunggongvirae	Uroviricota	Caudoviricetes	Unknown	Bacteria;Actinobacteriota;Actinomycetia;Actinomycetia_Mycobacteriales;Actinomycetia_Geodermatophilaceae;Actinomycetia_Geodermatophilus	Bacteria	Actinobacteriota	Actinomycetia	Actinomycetia_Mycobacteriales	Actinomycetia_Geodermatophilaceae	Actinomycetia_Geodermatophilus	Unused	19.09633799	29.53352031	17.09253731	308.9894956	296.9148921	204.0570885	16.53219198	18.80263832	13.14167929	0	0	0	0	0	0	0	25.45683585	59.20738255	119.2131282	12.95493046	25.91656718	29.04481624	38.07935	34.05290395	34.25269743	12.64301939	23.76528205	18.74973295	11.55369825	37.00231136	21.55826207	121.5873168
Ga0452169_00005660	DNA_phage	Unknown	15675	root;Duplodnaviria;Heunggongvirae;Uroviricota;Caudoviricetes	Duplodnaviria	Heunggongvirae	Uroviricota	Caudoviricetes	Unknown	Unknown;Unknown;Unknown;Unknown;Unknown;Unknown	Unknown	Unknown	Unknown	Unknown	Unknown	Unknown	Unique ERW Soil	0	0	0	0	0	0	0	0	0	522.1211492	239.9302889	0	0	0	0	0	0	0	0	0	0	0	0	0	0	0	0	0	0	0	0	0
Ga0452169_00060653	DNA_phage	Unknown	6272	root;Duplodnaviria;Heunggongvirae;Uroviricota;Caudoviricetes	Duplodnaviria	Heunggongvirae	Uroviricota	Caudoviricetes	Unknown	Bacteria;Verrucomicrobiota;Verrucomicrobiae;Verrucomicrobiae_Chthoniobacterales;Verrucomicrobiae_UBA10450;Verrucomicrobiae_UBA10450	Bacteria	Verrucomicrobiota	Verrucomicrobiae	Verrucomicrobiae_Chthoniobacterales	Verrucomicrobiae_UBA10450	Verrucomicrobiae_UBA10450	Unused	17.95153201	10.26024501	19.28142856	7.447843349	0	15.7355686	15.54110394	17.04417365	56.06746865	0	40.25084957	24.2039186	67.32479536	104.6624476	8.651479191	226.1504111	0	10.91332557	12.98623784	3.706437792	21.56715333	33.15438253	14.31861273	37.42879231	44.27401435	1.916948915	34.65069185	68.26463753	3.759599712	70.98787868	58.54583586	11.72290064
Ga0452169_00075779	DNA_phage	Unknown	5745	root;Duplodnaviria;Heunggongvirae;Uroviricota;Caudoviricetes	Duplodnaviria	Heunggongvirae	Uroviricota	Caudoviricetes	Unknown	Bacteria;Proteobacteria;Alphaproteobacteria;Alphaproteobacteria_Rhizobiales;Alphaproteobacteria_Xanthobacteraceae;Alphaproteobacteria_Bradyrhizobium	Bacteria	Proteobacteria	Alphaproteobacteria	Alphaproteobacteria_Rhizobiales	Alphaproteobacteria_Xanthobacteraceae	Alphaproteobacteria_Bradyrhizobium	Unused	41.64630438	36.89885193	42.10030286	10.16381059	0	13.08877931	11.31114638	24.81022504	52.39216341	0	0	0	7.456585602	22.39331731	0	19.91093768	11.65075539	30.0839259	62.48597725	2.890311803	25.7256937	15.61383068	8.932621066	28.49601353	25.48591478	11.71964841	22.89666164	42.76121283	15.96184757	22.47492302	46.21644421	22.39696387
Ga0452169_00062449	DNA_phage	Unknown	6199	root;Duplodnaviria;Heunggongvirae;Uroviricota;Caudoviricetes	Duplodnaviria	Heunggongvirae	Uroviricota	Caudoviricetes	Unknown	Bacteria;Actinobacteriota;Actinomycetia;Actinomycetia_Mycobacteriales;Actinomycetia_Micromonosporaceae;Actinomycetia_Actinoplanes	Bacteria	Actinobacteriota	Actinomycetia	Actinomycetia_Mycobacteriales	Actinomycetia_Micromonosporaceae	Actinomycetia_Actinoplanes	Unused	0	0	0	0	0	0	0	0	8.172638257	0	0	0	51.33501677	51.61714243	0	7.381083205	0	0	0	0	2.020475012	0	0	0	0	0	0	2.26454191	0	0	0	0
Ga0452169_00014019	DNA_phage	Unknown	11055	root;Duplodnaviria;Heunggongvirae;Uroviricota;Caudoviricetes	Duplodnaviria	Heunggongvirae	Uroviricota	Caudoviricetes	Unknown	Unknown;Unknown;Unknown;Unknown;Unknown;Unknown	Unknown	Unknown	Unknown	Unknown	Unknown	Unknown	Unique ERW Soil	0	4.451429148	8.386738305	0	0	4.676308279	0	5.730327869	4.852312352	0	8.19758225	0	4.982138121	5.669421079	0	10.86456389	0	0	0	3.304446031	0	0	0	7.26461951	10.96086318	0	3.362706575	2.857102164	0	6.443939938	4.599095909	7.897979553
Ga0307282_10005200	DNA_phage	Unknown	5018	root;Duplodnaviria;Heunggongvirae;Uroviricota;Caudoviricetes	Duplodnaviria	Heunggongvirae	Uroviricota	Caudoviricetes	Unknown	Bacteria;Actinobacteriota;Thermoleophilia;Thermoleophilia_Gaiellales;Thermoleophilia_Gaiellaceae;Thermoleophilia_AC-32	Bacteria	Actinobacteriota	Thermoleophilia	Thermoleophilia_Gaiellales	Thermoleophilia_Gaiellaceae	Thermoleophilia_AC-32	Unused	144.4422193	134.2777963	143.7958581	59.34527072	53.76789705	61.81337747	77.69932556	63.91055628	200.7340443	211.9682964	509.5454556	132.3546286	126.8337062	385.2217671	14.55661704	419.4390993	13.74290162	31.71432418	63.72367974	90.66812511	172.2239532	312.8289162	125.2778743	216.0601788	265.6229108	19.16796109	38.75097405	142.6729096	18.79650011	122.4443295	135.6579012	72.34650996
Ga0452169_00067886	DNA_phage	LQ	6000	root;Duplodnaviria;Heunggongvirae;Uroviricota;Caudoviricetes	Duplodnaviria	Heunggongvirae	Uroviricota	Caudoviricetes	Unknown	Bacteria;Proteobacteria;Alphaproteobacteria;Alphaproteobacteria_Rhizobiales;Alphaproteobacteria_Xanthobacteraceae;Alphaproteobacteria_Bradyrhizobium	Bacteria	Proteobacteria	Alphaproteobacteria	Alphaproteobacteria_Rhizobiales	Alphaproteobacteria_Xanthobacteraceae	Alphaproteobacteria_Bradyrhizobium	Unused	0	0	8.062207997	0	0	0	0	22.43602434	3.973504671	0	0	0	5.099771938	0	35.82688449	0	33.80484329	28.52015748	17.09437806	16.60484131	17.53489444	0	12.82947701	4.118480445	0	12.42387372	17.63416262	14.91526375	6.11338762	5.936479668	0	0
[truncated: 3,480 more rows]
[truncated: 57 more columns]

## Sheet: Table S4
UViG	Virus_Category	Completenes_Cat	Viral_Len	Genomad_Taxonomy	Genomad_Taxonomy_Realm	Genomad_Taxonomy_Kingdom	Genomad_Taxonomy_Phylum	Genomad_Taxonomy_Class	Genomad_Taxonomy_Order	Novelty	Host_Prediction	Pred_Phylum	Pred_Order	Pred_Family	MG_1196613	MG_1196614	MG_1196615	MG_1196616	MG_1196617	MG_1196618	MG_1196619	MG_1196620	MG_1196621	MG_1196574	MG_1196575	MG_1196577	MG_1196578	MG_1196580	MG_1196581	MG_1196582	MG_1196583	MG_1196584	MG_1196585	MG_1196586	MG_1196587	MG_1196588	MG_1196589	MG_1196590	MG_1196591	MG_1196592	MG_1196593	MG_1196594	MG_1196595	MG_1196596	MG_1196597	MG_1196598	MG_1196599	MG_1196600	MG_1196601
[truncated: 5,032 more rows]
[truncated: 54 more columns]

[truncated: 12 more sheets: Table S5, Table S6, Table S7, Table S8, Table S9, Table S10, Table S11, Table S12, Table S13, Table S14, Table S15, Table S16]
